# Supplementary material for: miRNA-214-3p stimulates carcinogen-induced mammary epithelial cell apoptosis in mammary cancer-resistant species
Source: Commun Biol. 2023 Oct 3;6:1006. doi: 10.1038/s42003-023-05370-4 (PMC10547694; doi:10.1038/s42003-023-05370-4)
Supplement: Supplementary file 4 — Supplementary data 1 [file 42003_2023_5370_MOESM4_ESM.xlsx]

## Sheet: Sheet 1
Supplementary Data 1. Differentially expressed (DE) microRNAs detected between canine and equine mammosphere-derived epithelial cells (MDECs).
miRNA	mature_seq	baseMean	log2FoldChange	lfcSE	stat	pvalue	padj	avg_dog	avg_horse
hsa-mir-31-5p	AGGCAAGATGCTGGCATAGCT	134264	-4.86948	0.110245	-44.1697	0	0	8882.22	259646
hsa-mir-103a-1-3p	AGCAGCATTGTACAGGGCTATGA	46844.5	-4.28008	0.137682	-31.0866	3.65041e-212	1.67919e-210	4586.08	89103
hsa-mir-17-5p	CAAAGTGCTTACAGTGCAGGTAGT	11568.9	-4.99292	0.206921	-24.1296	1.2238e-128	3.75298e-127	704.389	22433.3
hsa-mir-146b-5p	TGAGAACTGAATTCCATAGGCTGT	8716.04	-4.34587	0.222575	-19.5254	6.67692e-85	1.53569e-83	816.915	16615.2
hsa-mir-7-1-5p	TGGAAGACTAGTGATTTTGTTGTT	54250.5	3.35904	0.196527	17.092	1.70217e-65	3.13199e-64	98864.8	9636.23
hsa-mir-129-1-5p	CTTTTTGCGGTCTGGGCTTGCT	3427.56	4.49769	0.382203	11.7678	5.71824e-32	8.76796e-31	6563.94	291.175
hsa-mir-378a-3p	ACTGGACTTGGAGTCAGAAGGC	25104.6	2.67561	0.24401	10.9651	5.62161e-28	7.3884e-27	43414.8	6794.53
hsa-mir-328	CTGGCCCTCTCTGCCCTTCCGT	352.675	-2.75218	0.289335	-9.51207	1.86904e-21	2.1494e-20	91.2171	614.134
hsa-mir-181b-1-5p	AACATTCATTGCTGTCGGTGGGTT	61224.3	1.88424	0.273514	6.88902	5.61771e-12	5.74255e-11	96349.3	26099.4
hsa-mir-190a	TGATATGTTTGATATATTAGGT	553.229	1.93749	0.283757	6.828	8.61096e-12	7.92208e-11	877.666	228.792
hsa-mir-499a-5p	TTAAGACTTGCAGTGATGTTT	222.638	1.97849	0.293587	6.73903	1.59452e-11	1.3336e-10	355.437	89.8376
hsa-mir-204-5p	TTCCCTTTGTCATCCTATGCCT	465.915	-2.77406	0.430969	-6.4368	1.22016e-10	9.35452e-10	118.731	813.099
hsa-mir-374b-5p	ATATAATACAACCTGCTAAGTG	459.572	1.64197	0.256076	6.41203	1.43594e-10	1.0162e-09	696.056	223.088
hsa-mir-29b-1-3p	TAGCACCATTTGAAATCAGTGTT	1721.71	-2.35546	0.392168	-6.00626	1.89851e-09	1.24759e-08	562.665	2880.75
hsa-mir-148a-3p	TCAGTGCACTACAGAACTTTGT	83062.7	1.23392	0.211506	5.83397	5.41235e-09	3.31957e-08	116565	49560.2
hsa-mir-222-3p	AGCTACATCTGGCTACTGGGT	603429	-1.43888	0.251373	-5.7241	1.03982e-08	5.97896e-08	325201	881657
hsa-mir-221-3p	AGCTACATTGTCTGCTGGGTTT	1.32589e+06	-1.11006	0.211741	-5.24255	1.58371e-07	8.57066e-07	839558	1.81223e+06
hsa-mir-23a-3p	ATCACATTGCCAGGGATTTCCA	9212.36	-0.988198	0.194148	-5.08991	3.58234e-07	1.83097e-06	6174.84	12249.9
hsa-mir-10a-5p	TACCCTGTAGATCCGAATTTGTG	8436.69	2.2762	0.45054	5.05216	4.36845e-07	2.11525e-06	13986	2887.34
hsa-mir-19a-3p	TGTGCAAATCTATGCAAAACTGA	3878.21	0.861618	0.17159	5.02137	5.13052e-07	2.36004e-06	5002.49	2753.92
hsa-mir-187-3p	TCGTGTCTTGTGTTGCAGCCGG	36.3129	-8.62235	1.74029	-4.95456	7.24945e-07	3.17595e-06	0	72.6258
hsa-mir-183-5p	TATGGCACTGGTAGAATTCACTG	532.114	2.99803	0.618594	4.84652	1.25647e-06	5.25434e-06	945.966	118.262
hsa-mir-128-1	TCACAGTGAACCGGTCTCTTT	10427.2	-0.55229	0.114421	-4.82681	1.38737e-06	5.54946e-06	8455.57	12398.9
hsa-mir-130a-3p	CAGTGCAATGTTAAAAGGGCAT	9040.81	-0.990695	0.208695	-4.7471	2.06359e-06	7.91042e-06	6053.1	12028.5
hsa-mir-29c-3p	TAGCACCATTTGAAATCGGTTA	891.341	-2.00361	0.456996	-4.38431	1.16354e-05	4.28184e-05	355.676	1427.01
hsa-mir-1249	ACGCCCTTCCCCCCCTTCTTCA	114.014	4.38729	1.01669	4.31526	1.59417e-05	5.64091e-05	217.824	10.205
hsa-mir-92b-3p	TATTGCACTCGTCCCGGCCTCC	2765.75	-1.35372	0.347799	-3.89227	9.93125e-05	0.000338398	1555.93	3975.57
hsa-let-7c	TGAGGTAGTAGGTTGTATGGTT	36252.9	-1.48556	0.385432	-3.85426	0.00011608	0.000381404	19079.2	53426.5
hsa-mir-186-5p	CAAAGAATTCTCCTTTTGGGCT	32347.5	0.678742	0.1811	3.74789	0.000178331	0.000565741	39819.4	24875.6
hsa-mir-192-5p	CTGACCTATGAATTGACAGCCAG	313.126	1.45725	0.393083	3.70724	0.000209533	0.000642567	458.855	167.398
hsa-mir-127-3p	TCGGATCCGTCTGAGCTTGGCT	24049.2	-1.90219	0.521789	-3.64551	0.000266858	0.000791965	10152.2	37946.1
hsa-mir-125a-5p	TCCCTGAGACCCTTTAACCTGTG	23499.4	-0.666464	0.188774	-3.53049	0.000414793	0.00119253	18166.4	28832.5
hsa-mir-137	TTATTGCTTAAGAATACGCGTAG	97.6733	5.36559	1.53161	3.50324	0.000459635	0.00128141	190.808	4.53886
hsa-mir-214-3p	ACAGCAGGCACAGACAGGCAGT	5602.21	0.780542	0.224406	3.47826	0.000504687	0.00136562	7082.31	4122.11
hsa-mir-24-1-3p	TGGCTCAGTTCAGCAGGAACAG	153955	-0.450785	0.136214	-3.30938	0.000935025	0.00245778	130096	177814
hsa-mir-29a-3p	CTAGCACCATCTGAAATCGGTTA	44007.2	-0.890583	0.283787	-3.13821	0.00169983	0.00434401	30839.5	57174.9
hsa-mir-30d-5p	TGTAAACATCCCCGACTGGAAGCT	33925.7	-0.602978	0.197352	-3.05534	0.00224808	0.00558981	26937.6	40913.8
hsa-mir-9-1-5p	TCTTTGGTTATCTAGCTGTATG	120.613	1.3296	0.454214	2.92726	0.00341963	0.0082791	172.611	68.6145
hsa-mir-199a-1-3p	ACAGTAGTCTGCACATTGGTTA	340056	0.629894	0.220057	2.86242	0.00420421	0.00991762	413135	266977
hsa-mir-99a-5p	AACCCGTAGATCCGATCTTGT	15532.9	1.19877	0.433763	2.76365	0.00571586	0.0129857	21639.2	9426.65
hsa-mir-27a-3p	TTCACAGTGGCTAAGTTCCG	12295.2	-0.476257	0.172829	-2.75565	0.00585753	0.0129857	10283.5	14307
hsa-mir-218-1-5p	TTGTGCTTGATCTAACCATGTG	3081.26	-1.22513	0.445224	-2.75172	0.00592824	0.0129857	1846.19	4316.32
hsa-mir-195-5p	TAGCAGCACAGAAATATTGGCA	163.609	1.06198	0.391168	2.7149	0.00662959	0.0140151	221.258	105.959
hsa-mir-196b-5p	TAGGTAGTTTCCTGTTGTTGGGA	4564.06	0.400823	0.147837	2.71126	0.00670289	0.0140151	5193.55	3934.56
hsa-mir-16-1-5p	TAGCAGCACGTAAATATTGGC	188301	-0.535274	0.198171	-2.70107	0.00691175	0.0141307	153765	222838
hsa-mir-191-5p	CAACGGAATCCCAAAAGCAGCTG	27449	0.818635	0.32304	2.53416	0.0112717	0.0225433	35034.6	19863.4
hsa-mir-497-5p	CAGCAGCACACTGTGGTTTGTA	988	0.624925	0.247417	2.52579	0.0115438	0.0225963	1199.07	776.932
hsa-mir-132-3p	TAACAGTCTACAGCCATGGTCG	3730.79	1.11851	0.460123	2.4309	0.0150615	0.0288679	5108.53	2353.05
hsa-mir-361-5p	TTATCAGAATCTCCAGGGGTAC	3623.68	-0.337903	0.140426	-2.40626	0.0161166	0.0302598	3201.23	4046.13
hsa-mir-708-5p	AAGGAGCTTACAATCTAGCTGGG	3617.63	-1.02785	0.436819	-2.35302	0.0186214	0.0338239	2380.9	4854.36
hsa-mir-224-5p	CAAGTCACTAGTGGTTCCGTTTA	81.0871	3.31104	1.40868	2.35046	0.0187502	0.0338239	147.429	14.7454
hsa-let-7a-1-5p	TGAGGTAGTAGGTTGTATAGTT	298319	-0.226588	0.0983745	-2.30332	0.0212609	0.0376155	274940	321697
hsa-mir-98	TGAGGTAGTAAGTTGTATTGTT	21290	-0.324748	0.143862	-2.25736	0.0239857	0.0416356	18903.6	23676.4
hsa-mir-184	TGGACGGAGAACTGATAAGGGT	2642.67	0.503861	0.232947	2.16299	0.0305423	0.052035	3099.09	2186.25
hsa-mir-874	CTGCCCTGGCCCGAGGGACCGA	357.183	0.667383	0.315628	2.11446	0.0344758	0.0576685	438.584	275.781
hsa-mir-149-5p	TCTGGCTCCGTGTCTTCACTCCC	378.436	0.829347	0.42048	1.97238	0.0485663	0.0797875	484.213	272.658
hsa-mir-136-5p	ACTCCATTTGTTTTGATGATGGA	39.5095	-3.78256	1.94124	-1.94853	0.0513513	0.0828827	5.37934	73.6397
hsa-mir-148b-3p	TCAGTGCATCACAGAACTTTGT	16502.6	-0.202326	0.104684	-1.93272	0.0532701	0.0844974	15346.9	17658.2
hsa-mir-99b-5p	CACCCGTAGAACCGACCTTGCG	30613.2	-0.273695	0.142945	-1.91468	0.0555332	0.0865942	27717.7	33508.6
hsa-mir-23b-3p	ATCACATTGCCAGGGATTACCAC	7579.61	-0.378692	0.208481	-1.81643	0.0693039	0.106266	6590.24	8568.98
hsa-mir-331-3p	GCCCCTGGGCCTATCCTAGAA	989.186	0.487314	0.272135	1.79071	0.0733404	0.110612	1154.87	823.501
hsa-mir-126-5p	CATTATTACTTTTGGTACGCG	40.9254	1.19918	0.744784	1.6101	0.107376	0.159332	56.7906	25.0602
hsa-mir-107	AGCAGCATTGTACAGGGCTATC	5068.34	-0.275044	0.175678	-1.56561	0.117439	0.171499	4586.08	5550.61
hsa-mir-1-1	TGGAATGTAAAGAAGTATGTAT	5361.16	0.743889	0.488097	1.52406	0.127494	0.183272	6713.11	4009.22
hsa-mir-122-5p	TGGAGTGTGACAATGGTGTTTG	5.25007	-5.82944	3.91535	-1.48887	0.136523	0.193232	0	10.5001
hsa-mir-19b-1-3p	TGTGCAAATCCATGCAAAACTGA	20758.1	0.223612	0.157586	1.41898	0.155904	0.217321	22363.3	19152.9
hsa-mir-194-1-5p	TGTAACAGCAACTCCATGTGGA	92.4874	-0.574155	0.409289	-1.40281	0.160673	0.220626	74.1854	110.789
hsa-mir-92a-1-3p	TATTGCACTTGTCCCGGCCTGT	180414	0.250717	0.192211	1.30438	0.192104	0.259905	196051	164776
hsa-mir-326	CCTCTGGGCCCTTCCTCCAG	2.97345	-5.01445	3.92186	-1.27859	0.201042	0.268056	0	5.94691
hsa-mir-490-3p	CAACCTGGAGGACTCCATGCTG	2.48251	4.76791	3.92466	1.21486	0.22442	0.294952	4.96502	0
hsa-mir-423-5p	TGAGGGGCAGAGAGCGAGACTTT	5691.39	0.237211	0.206961	1.14616	0.251728	0.32313	6158.6	5224.18
hsa-mir-133a-1	TTTGGTCCCCTTCAACCAGCTG	1165.94	-0.636679	0.556844	-1.14337	0.252885	0.32313	912.574	1419.31
hsa-mir-181a-1-5p	AACATTCAACGCTGTCGGTGAGTT	124534	0.471002	0.419356	1.12316	0.261371	0.324604	144685	104384
hsa-mir-138-1-5p	AGCTGGTGTTGTGAATCAGGCCG	30.5224	2.26019	2.02611	1.11553	0.264623	0.324604	50.5486	10.4961
hsa-mir-18a-5p	TAAGGTGCATCTAGTGCAGATA	2056.74	0.296437	0.263627	1.12446	0.26082	0.324604	2267.11	1846.37
hsa-mir-30c-1-5p	TGTAAACATCCTACACTCTCAGC	5517.19	-0.210064	0.190942	-1.10014	0.27127	0.328379	5116.47	5917.91
hsa-let-7f-1-5p	TGAGGTAGTAGATTGTATAGTT	113798	0.140598	0.133622	1.0522	0.292707	0.349728	119339	108257
hsa-mir-324-5p	CGCATCCCCTAGGGCATTGGTGT	1120.52	-0.155538	0.157926	-0.984878	0.324684	0.38296	1060.31	1180.73
hsa-mir-196a-1-5p	TAGGTAGTTTCATGTTGTTGGG	6913.8	0.74468	0.792152	0.940072	0.347181	0.404312	8659.61	5167.98
hsa-mir-125b-1-5p	TCCCTGAGACCCTAACTTGTGA	9940.73	0.155628	0.172082	0.904382	0.365793	0.419398	10476.2	9405.3
hsa-let-7e-5p	TGAGGTAGGAGGTTGTATAGT	50465.3	-0.242954	0.270588	-0.897874	0.369253	0.419398	46226	54704.7
hsa-mir-145-5p	GTCCAGTTTTCCCAGGAATCCCT	1699.65	0.317432	0.360006	0.88174	0.377917	0.424005	1885.9	1513.41
hsa-mir-21-5p	TAGCTTATCAGACTGATGTTGACT	4.40175e+06	0.221455	0.280975	0.788165	0.4306	0.477292	4.73892e+06	4.06457e+06
hsa-mir-34c-5p	AGGCAGTGTAGTTAGCTGATTG	170.591	-0.252247	0.368522	-0.684482	0.493671	0.540687	155.766	185.417
hsa-mir-101-1-3p	TACAGTACTGTGATAACTGAA	4096.12	-0.1646	0.295366	-0.557276	0.577339	0.624885	3862.64	4329.6
hsa-mir-27b-3p	TTCACAGTGGCTAAGTTCTGC	103217	0.0723788	0.190442	0.380058	0.703903	0.753012	105805	100629
hsa-mir-130b-3p	CAGTGCAATGATGAAAGGGCAT	4420.9	0.138154	0.424752	0.325259	0.744985	0.779531	4632.44	4209.36
hsa-let-7g-5p	TGAGGTAGTAGTTTGTACAGTT	70853.5	0.0252654	0.0778847	0.324396	0.745639	0.779531	71474	70233
hsa-mir-15b-5p	TAGCAGCACATCATGGTTTACA	860.521	0.10133	0.352982	0.287067	0.774061	0.800153	890.741	830.301
hsa-mir-20a-5p	TAAAGTGCTTATAGTGCAGGTAG	15681.5	0.0249159	0.169209	0.14725	0.882935	0.896419	15816.8	15546.2
hsa-mir-205-5p	TCCTTCATTCCACCGGAGTCTG	2545.76	-0.12656	0.888069	-0.142512	0.886676	0.896419	2434.28	2657.25
hsa-mir-365a-3p	TAATGCCCCTAAAAATCCTTAT	360.278	0.0032594	0.27334	0.0119244	0.990486	0.990486	360.556	360
hsa-mir-96-5p	TTTGGCACTAGCACATTTTTGCT	0	NA	NA	NA	NA	NA	0	0
hsa-mir-133b	TTTGGTCCCCTTCAACCAGCTA	0	NA	NA	NA	NA	NA	0	0
hsa-mir-150-5p	TCTCCCAACCCTTGTACCAGTGT	0	NA	NA	NA	NA	NA	0	0
hsa-mir-124-1-3p	TAAGGCACGCGGTGAATGCCAAG	0	NA	NA	NA	NA	NA	0	0
hsa-mir-216a	TAATCTCAGCTGGCAACTGTGA	0	NA	NA	NA	NA	NA	0	0
hsa-mir-208b	ATAAGACGAACAAAAGGTTTGT	0	NA	NA	NA	NA	NA	0	0
hsa-mir-135a-1-5p	TATGGCTTTTTATTCCTATGTGA	0	NA	NA	NA	NA	NA	0	0
hsa-mir-338-3p	TCCAGCATCAGTGATTTTGTTGA	0	NA	NA	NA	NA	NA	0	0
hsa-mir-144-3p	TACAGTATAGATGATGTACTAG	0	NA	NA	NA	NA	NA	0	0
