# Supplementary material for: miRNA-214-3p stimulates carcinogen-induced mammary epithelial cell apoptosis in mammary cancer-resistant species
Source: Commun Biol. 2023 Oct 3;6:1006. doi: 10.1038/s42003-023-05370-4 (PMC10547694; doi:10.1038/s42003-023-05370-4)
Supplement: Supplementary file 5 — Supplementary data 2 [file 42003_2023_5370_MOESM5_ESM.xlsx]

## Sheet: Sheet 1
Supplementary Data 2. Differentially expressed genes (DEG) in miR214 Mimic versus Neg Mimic-transfected mammosphere-derived epithelial cells (MDECs) exposed to DMBA.
Ensembl_ID	gene_name	baseMean	log2FoldChange	pvalue	padj	avg_mimic	avg_negative	RH1_mimic	RH3_mimic	RH5_mimic	RH2_neg	RH4_neg	RH6_neg
ENSECAG00000017181	PTGS2	69335.6	-1.70331	7.56729e-51	9.2495e-47	32578.4	106093	36578.2	33116.7	28040.4	109083	109468	99727.8
ENSECAG00000014508	PLD2	625.445	-1.66242	4.85249e-35	2.9656e-31	300.153	950.738	351.946	271.344	277.169	918.668	960.707	972.839
ENSECAG00000017715	CSF1	574.472	-1.83109	1.30277e-27	5.30791e-24	251.77	897.174	321.889	228.552	204.868	855.542	959.112	876.867
ENSECAG00000019885	ATP1B3	4558.54	-1.30276	2.96093e-25	9.04786e-22	2629.35	6487.73	3153.64	2382.75	2351.66	6508.8	6528.76	6425.64
ENSECAG00000015999	CTBP1	1610.06	-1.01106	1.14038e-24	2.78776e-21	1067.63	2152.49	1159.88	1014.01	1028.99	2210.87	2129.45	2117.14
ENSECAG00000011818	BCKDK	1804.25	-1.49286	3.13983e-24	6.39636e-21	945.809	2662.69	1184.81	813.575	839.045	2549.46	2678.37	2760.25
ENSECAG00000008088	NA	201.002	-2.30054	4.37339e-22	6.68199e-19	67.5776	334.427	96.7707	52.7241	53.2379	341.131	367.73	294.419
ENSECAG00000010405	TRIB2	555.829	1.24355	4.19075e-22	6.68199e-19	781.554	330.105	706.505	872.824	765.333	336.918	327.031	326.365
ENSECAG00000026914	NA	101.598	-2.31202	1.50347e-21	2.04188e-18	34.0247	169.171	37.2456	30.1179	34.7107	164.421	178.045	165.048
ENSECAG00000004386	CD276	1327.87	-2.02137	5.38436e-21	5.48442e-18	524.644	2131.09	766.291	437.01	370.63	1986.39	2161.32	2245.57
ENSECAG00000011434	DELE1	1139.27	-1.06569	5.14915e-21	5.48442e-18	736.521	1542.02	814.681	702.921	691.96	1437.23	1622.1	1566.73
ENSECAG00000020292	PIEZO1	3233.86	-1.83531	5.33807e-21	5.48442e-18	1415.51	5052.22	2003.21	1166.87	1076.44	4996.32	4887	5273.33
ENSECAG00000001389	SMG5	1417.08	-1.06999	6.90372e-20	6.49109e-17	914.194	1919.96	1023.12	916.961	802.504	1830.56	2019.65	1909.66
ENSECAG00000021359	RTN3	1096.11	-0.940994	8.14087e-20	7.10756e-17	750.686	1441.54	803.391	751.746	696.922	1396.11	1468.76	1459.75
ENSECAG00000012228	STARD3	551.974	-1.35616	2.22926e-19	1.81655e-16	309.809	794.139	374.84	297.282	257.306	819.014	797.399	766.005
ENSECAG00000020940	C1QTNF6	1668.01	0.888652	2.5078e-19	1.91581e-16	2166.37	1169.65	1979.64	2271.31	2248.17	1160.82	1156.25	1191.86
ENSECAG00000021238	IGF1R	1942.26	-0.813476	7.94488e-19	5.71237e-16	1408.36	2476.16	1451.76	1438.34	1334.97	2526.8	2534.45	2367.24
ENSECAG00000017955	SLC12A9	749.986	-0.993314	3.56596e-18	2.42149e-15	501.633	998.339	534.14	509.222	461.536	951.252	995.213	1048.55
ENSECAG00000013900	ZDHHC24	933.803	-1.3517	2.21005e-17	1.42176e-14	525.606	1342	667.115	467.293	442.408	1248.02	1368.33	1409.65
ENSECAG00000021211	COL15A1	7754.01	0.717436	2.89918e-17	1.77184e-14	9643.6	5864.42	9131.29	10125	9674.54	5613.62	5974.44	6005.19
ENSECAG00000012180	NAGPA	672.871	-0.998444	1.1336e-16	6.59808e-14	448.956	896.786	493.921	440.6	412.348	866.546	876.229	947.582
ENSECAG00000023238	CRTC2	617.268	-0.939984	3.27518e-16	1.81966e-13	423.308	811.227	418.193	411.162	440.568	794.52	775.769	863.394
ENSECAG00000012485	CDS2	893.954	-0.918443	5.52118e-16	2.93415e-13	618.492	1169.41	646.296	660.929	548.252	1152.9	1195.5	1159.84
ENSECAG00000024670	B3GNT8	428.4	-1.10369	7.8459e-16	3.99585e-13	272.133	584.667	303.743	263.54	249.116	577.906	553.461	622.635
ENSECAG00000007671	ATP2A2	7745.72	-1.46889	8.19271e-16	4.00558e-13	4110.93	11380.5	5535.25	3829.58	2967.96	11784.5	11469.1	10887.9
ENSECAG00000019709	OSTC	618.952	-1.26715	1.29307e-15	6.0789e-13	363.322	874.583	435.678	295.695	358.593	777.842	926.101	919.804
ENSECAG00000007577	SLC25A44	411.085	-1.0573	2.1971e-15	9.94634e-13	266.886	555.284	280.166	281.697	238.796	558.334	531.823	575.694
ENSECAG00000008506	HMMR	502.982	-1.72691	2.7105e-15	1.18323e-12	233.279	772.685	334.975	183.985	180.876	705.699	745.315	867.041
ENSECAG00000014368	MCM5	6201.25	-1.11855	3.80477e-15	1.60365e-12	3910.72	8491.77	4784.94	3160.34	3786.89	8103.35	8636.67	8735.28
ENSECAG00000012411	PNPLA2	740.111	-0.83233	5.44018e-15	2.21651e-12	532.471	947.751	549.807	504.66	542.947	929.908	936.939	976.406
ENSECAG00000011033	MPI	509.087	-1.07488	9.91002e-15	3.90743e-12	327.497	690.678	384.652	296.573	301.266	701.947	697.366	672.72
ENSECAG00000020740	NA	345.665	1.17115	1.31642e-14	5.02832e-12	479.013	212.317	498.565	522.557	415.917	193.876	215.219	227.857
ENSECAG00000003118	DOLK	1894.06	-0.797137	1.53655e-14	5.69129e-12	1383.63	2404.48	1520.55	1324.07	1306.29	2267.67	2489.3	2456.46
ENSECAG00000017817	TRIP10	1620.92	-0.939666	2.48786e-14	8.94385e-12	1111.04	2130.8	1277.63	1036.46	1019.04	1988.01	2092.55	2311.84
ENSECAG00000012877	SMPD1	3200.94	-1.05445	4.49217e-14	1.5688e-11	2080.63	4321.25	2514.37	1939.9	1787.6	4018.56	4180.24	4764.94
ENSECAG00000021984	RCC1L	428.407	-1.4046	4.95521e-14	1.68243e-11	234.77	622.045	312.184	200.956	191.17	613.617	593.049	659.468
ENSECAG00000021662	NA	1286.79	-1.26725	6.98613e-14	2.30788e-11	755.203	1818.38	967.05	568.116	730.442	1733.95	1878.21	1842.98
ENSECAG00000018086	FAM214B	2649.61	-1.2592	8.52181e-14	2.74111e-11	1561.3	3737.91	2032.91	1465.95	1185.05	3844.11	3574.3	3795.33
ENSECAG00000011878	DTL	413.782	-1.27976	9.89931e-14	3.10254e-11	241.22	586.344	309.079	198.913	215.669	583.003	591.355	584.675
ENSECAG00000012393	B4GALT1	1531.75	-0.856756	1.09567e-13	3.26645e-11	1089.56	1973.94	1223.09	1090.16	955.428	2050.78	1921.34	1949.72
ENSECAG00000013816	VPS45	1434.26	-0.992695	1.07633e-13	3.26645e-11	959.197	1909.33	1148.41	903.771	825.405	1968.55	1832.34	1927.09
ENSECAG00000008331	MAPKAPK3	463.306	-1.20331	1.1339e-13	3.29993e-11	280.317	646.295	347.484	264.004	229.464	674.629	632.343	631.913
ENSECAG00000015342	CXCL8	20387.4	-0.91931	1.56973e-13	4.46206e-11	14102.8	26672	16816.9	12138.3	13353.3	26687.2	26214.1	27114.7
ENSECAG00000007212	RAB34	3368.82	-0.647645	9.3661e-13	2.60186e-10	2624.88	4112.76	2845.58	2509.57	2519.48	4138.81	4106.82	4092.67
ENSECAG00000018243	BAZ2A	1526.98	-0.982561	1.67534e-12	4.48985e-10	1025.89	2028.06	1183.44	1053.24	840.979	2227.01	1941.98	1915.2
ENSECAG00000022437	PSMA6	5861.51	-0.698431	1.68971e-12	4.48985e-10	4470	7253.01	4844.89	4101.77	4463.35	7036.56	6992.07	7730.41
ENSECAG00000019842	NAA15	2728.47	-1.02976	2.52021e-12	6.55417e-10	1793.81	3663.13	2260.31	1604.32	1516.81	3630.63	3674.09	3684.66
ENSECAG00000011363	PCNX3	1145.86	-0.935196	3.50987e-12	8.93773e-10	786.722	1504.99	939.8	707.237	713.128	1577.44	1418.64	1518.9
ENSECAG00000019038	KIF2C	680.85	-0.955218	5.62193e-12	1.40238e-09	463.205	898.495	518.438	381.859	489.319	860.869	948.786	885.832
ENSECAG00000013640	CEP85	171.179	-1.27467	7.11628e-12	1.70553e-09	100.111	242.247	116.056	88.0364	96.2407	229.757	243.017	253.967
ENSECAG00000017104	ERRFI1	5373.28	-0.561523	7.03816e-12	1.70553e-09	4340.29	6406.27	4306.53	4358.03	4356.31	6267.77	6770.41	6180.65
ENSECAG00000017893	NKIRAS2	954.763	-0.826838	7.78732e-12	1.83047e-09	688.098	1221.43	783.765	668.78	611.749	1224.08	1252.99	1187.22
ENSECAG00000013944	RETREG2	417.719	-1.21756	1.10959e-11	2.55898e-09	251.073	584.365	325.905	226.893	200.42	566.58	576.902	609.614
ENSECAG00000012618	CD151	2421.22	-1.18406	1.14583e-11	2.59361e-09	1479.71	3362.72	1987.13	1224.76	1227.25	3214.89	3321.85	3551.43
ENSECAG00000020123	NA	435.649	-0.982401	1.28229e-11	2.84971e-09	292.588	578.71	342.401	281.624	253.74	602.363	562.617	571.152
ENSECAG00000012629	MASTL	490.953	-0.910334	1.65093e-11	3.60344e-09	340.707	641.198	378.974	298.728	344.42	664.43	658.053	601.11
ENSECAG00000017447	SMS	1521.01	0.614268	1.77097e-11	3.79763e-09	1839.78	1202.24	1859.08	1794.8	1865.47	1262.91	1166.73	1177.08
ENSECAG00000009890	PPIH	898.62	-0.834435	1.993e-11	4.20009e-09	646.057	1151.18	695.184	573.929	669.057	1072.08	1117	1264.48
ENSECAG00000024694	KIF14	177.835	-1.15364	2.32781e-11	4.82251e-09	110.379	245.29	112.068	113.519	105.551	245.044	232.777	258.049
ENSECAG00000009644	FHIP1B	548.869	-0.835316	2.79182e-11	5.6874e-09	394.154	703.584	435.79	387.146	359.525	670.909	731.866	707.977
ENSECAG00000009511	ANKRD52	349.786	-1.81208	3.7253e-11	7.46464e-09	154.846	544.725	242.38	135.175	86.9831	554.675	580.014	499.487
ENSECAG00000024357	NA	634.548	-0.815309	4.13771e-11	8.1573e-09	459.766	809.33	506.656	403.231	469.412	813.933	805.498	808.561
ENSECAG00000012727	TNFAIP1	892.449	-0.946195	4.5514e-11	8.83045e-09	609.48	1175.42	739.585	563.921	524.933	1231.44	1186.83	1107.98
ENSECAG00000005467	NA	3205.79	1.09366	6.14756e-11	1.17409e-08	4365.91	2045.67	3171.48	4502.41	5423.85	2001.15	2123.58	2012.27
ENSECAG00000015846	VASH2	1136.97	0.966647	6.76926e-11	1.27293e-08	1503.44	770.493	1309.69	1627.35	1573.27	839.812	846.676	624.992
ENSECAG00000021543	CDKN1A	3894.76	0.66335	7.2209e-11	1.33729e-08	4774.1	3015.42	4974.54	5062.27	4285.48	3148.97	3050.04	2847.25
ENSECAG00000016252	SPRYD3	2291.15	-0.746135	7.59747e-11	1.38603e-08	1711.24	2871.06	1964.18	1609.35	1560.18	2782.46	3008.91	2821.8
ENSECAG00000014251	C1RL	316.331	-0.927691	8.62323e-11	1.55002e-08	217.862	414.8	233.117	201.434	219.036	396.269	443.85	404.281
ENSECAG00000011953	TMEM248	1085.47	-1.12064	9.46978e-11	1.67752e-08	683.555	1487.38	890.083	632.27	528.312	1592.49	1460.87	1408.77
ENSECAG00000008096	FAM111B	903.015	-0.808923	9.89203e-11	1.72729e-08	656.477	1149.55	705.782	570.283	693.365	1066.99	1150.36	1231.3
ENSECAG00000020136	NA	1235.41	-0.96085	1.14681e-10	1.9743e-08	838.53	1632.29	1003.68	822.087	689.828	1455.02	1674.57	1767.28
ENSECAG00000015602	ESRRA	3079.97	-0.674839	1.19715e-10	2.03232e-08	2372.65	3787.29	2603.11	2270.28	2244.55	3500.92	3827.26	4033.7
ENSECAG00000009472	CLSPN	455.244	-1.11336	1.70528e-10	2.85529e-08	287.888	622.599	317.593	214.353	331.719	563.304	636.631	667.862
ENSECAG00000009259	MMS19	1077.15	-1.00138	1.79152e-10	2.95915e-08	717.449	1436.85	911.081	588.671	652.596	1411.05	1466.1	1433.4
ENSECAG00000011630	FBXO5	307.927	-0.896434	1.95994e-10	3.19418e-08	215.203	400.651	224.781	197.125	223.703	413.869	387.023	401.062
ENSECAG00000012755	TSPAN4	1416.58	-0.671253	2.00155e-10	3.21907e-08	1092.85	1740.32	1200.82	997.573	1080.14	1729.16	1703.17	1788.63
ENSECAG00000011634	TMEM129	549.982	-0.9162	2.19671e-10	3.48706e-08	380.731	719.233	444.765	377.879	319.55	693.328	760.159	704.213
ENSECAG00000018474	DDR1	585.515	0.817803	2.72836e-10	4.27548e-08	747.667	423.363	687.857	742.161	812.984	433.625	380.616	455.847
ENSECAG00000009190	TMSB4X	354.601	0.984043	2.86054e-10	4.42587e-08	471.423	237.779	519.998	459.494	434.777	200.5	250.298	262.538
ENSECAG00000002263	IKBKB	854.06	-1.00931	3.31897e-10	5.07097e-08	566.748	1141.37	717.731	529.156	453.356	1131.2	1128.08	1164.84
ENSECAG00000013256	TXNDC11	1849.73	-0.610573	3.96673e-10	5.98584e-08	1464.12	2235.35	1576.91	1444.81	1370.64	2154.84	2236.57	2314.63
ENSECAG00000016173	TK1	537.595	-1.12629	4.66606e-10	6.95527e-08	337.695	737.495	443.991	288.992	280.101	713.063	699.069	800.354
ENSECAG00000009941	NEK6	309.629	0.872409	5.06038e-10	7.45217e-08	400.225	219.032	431.925	385.332	383.418	220.8	227.148	209.149
ENSECAG00000019169	ATG101	941.255	-0.662904	5.704e-10	8.3e-08	728.95	1153.56	691.087	724.633	771.13	1080.51	1204.53	1175.64
ENSECAG00000018254	UCHL1	293.312	-1.07777	6.51158e-10	9.36365e-08	188.443	398.181	218.459	202.187	144.683	410.367	376.413	407.763
ENSECAG00000019895	LRRC32	610.232	0.884774	7.56407e-10	1.07507e-07	791.707	428.758	702.854	793.486	878.782	374.805	487.164	424.304
ENSECAG00000001066	NA	766.592	-0.672629	8.16452e-10	1.12146e-07	590.953	942.23	638.631	580.392	553.837	920.539	956.925	949.225
ENSECAG00000009121	NEIL3	263.326	-1.10839	8.0456e-10	1.12146e-07	166.646	360.007	210.075	147.265	142.598	360.778	373.735	345.509
ENSECAG00000014377	CHAF1A	1564.72	-0.825813	8.16578e-10	1.12146e-07	1128.77	2000.68	1312.63	939.541	1134.13	1865.3	2009.64	2127.08
ENSECAG00000014555	NA	201.802	-1.36986	8.81237e-10	1.18708e-07	112.424	291.18	146.184	108.841	82.2474	337.138	253.498	282.905
ENSECAG00000020506	MCM3	3253.61	-0.860307	8.83775e-10	1.18708e-07	2311.09	4196.12	2812.67	1890.73	2229.88	4027.44	4333.5	4227.43
ENSECAG00000004251	PNMA1	221.039	1.01833	1.10573e-09	1.45568e-07	295.589	146.489	268.36	307.999	310.409	153.083	157.201	129.185
ENSECAG00000009370	ORC1	398.994	-1.03019	1.10757e-09	1.45568e-07	262.22	535.769	323.355	205.878	257.426	526.52	526.504	554.283
ENSECAG00000022573	USP25	740.261	-0.672936	1.12787e-09	1.46659e-07	570.616	909.905	619.951	546.766	545.131	919.509	889.665	920.541
ENSECAG00000019369	CCNF	293.604	-1.06093	1.44483e-09	1.85896e-07	190.175	397.033	235.322	154.322	180.883	377.315	405.041	408.743
ENSECAG00000019207	PARP1	2152.62	-0.895213	1.48622e-09	1.8923e-07	1505.26	2799.99	1893.81	1321.97	1299.99	2712.8	2771.92	2915.24
ENSECAG00000014133	NA	2009.31	-0.601819	1.55095e-09	1.95436e-07	1596.5	2422.11	1677.9	1473.39	1638.23	2322.54	2372.27	2571.52
ENSECAG00000009273	SLC45A3	142.649	-1.3885	1.5684e-09	1.95617e-07	78.6727	206.626	106.084	67.3323	62.6016	219.154	204.603	196.121
ENSECAG00000010689	TMEM214	2697.69	-0.976698	1.61576e-09	1.99489e-07	1817.66	3577.72	2352.73	1668.22	1432.03	3607.66	3506.5	3618.98
ENSECAG00000023831	E2F1	319.18	-1.12206	1.8204e-09	2.22508e-07	200.968	437.392	252.721	186.762	163.42	386.921	436.709	488.547
ENSECAG00000013521	MAD2L1	542.698	-0.746281	2.20223e-09	2.66514e-07	405.07	680.325	411.373	377.833	426.005	698.812	718.847	623.318
ENSECAG00000007351	PLAU	61324.7	-0.477064	2.35885e-09	2.80906e-07	51276.8	71372.6	51771.7	52974.7	49084.1	68216	73831.5	72070.2
ENSECAG00000021899	MAPKAPK2	2317.03	-0.538328	2.36712e-09	2.80906e-07	1889.51	2744.54	2025.58	1816.52	1826.44	2731.6	2758.84	2743.19
ENSECAG00000020929	SQSTM1	19655.4	-0.765612	2.40427e-09	2.82255e-07	14558.9	24751.9	17475.9	13626.7	12574	23478.9	25312.5	25464.3
ENSECAG00000024086	PSMA1	2568.59	-0.782476	2.42467e-09	2.82255e-07	1888.12	3249.07	2248.85	1683.67	1731.84	3406.56	3356.04	2984.61
ENSECAG00000015830	CLUH	903.037	-0.994553	2.565e-09	2.93406e-07	603.33	1202.75	786.172	506.535	517.282	1231.97	1174.12	1202.14
ENSECAG00000021833	NA	1055.13	-0.631525	2.56848e-09	2.93406e-07	827.778	1282.48	793.294	784.973	905.069	1292.44	1314.36	1240.63
ENSECAG00000015135	NA	14299.8	-0.696632	2.91056e-09	3.29405e-07	10912.7	17686.8	12769.2	10131.7	9837.29	16796.5	18046.8	18217.2
ENSECAG00000017906	PRC1	1527.7	-0.623103	3.00085e-09	3.36508e-07	1202.47	1852.92	1291.28	1087.19	1228.94	1909.66	1881.73	1767.38
ENSECAG00000023019	KIF18B	243.019	-0.954951	3.40044e-09	3.7785e-07	165.426	320.613	187.626	147.478	161.173	304.028	320.99	336.822
ENSECAG00000026945	HES1	267.273	1.10394	3.66124e-09	4.03165e-07	365.039	169.506	304.558	366.876	423.683	138.708	192.113	177.698
ENSECAG00000004904	SMO	758.483	-0.839609	3.72507e-09	4.06532e-07	543.61	973.356	660.395	489.242	481.192	990.488	951.852	977.728
ENSECAG00000008215	NA	608.476	1.30084	3.94427e-09	4.26644e-07	865.722	351.23	529.102	1011.07	1056.99	335.597	360.726	357.366
ENSECAG00000006989	SELENOW	4447.05	0.448002	4.42645e-09	4.73756e-07	5132.23	3761.87	5206.02	5105.21	5085.47	3777.01	3684.46	3824.13
ENSECAG00000012712	PNPLA6	1433.7	-0.724331	4.45733e-09	4.73756e-07	1081.17	1786.22	1250.24	1039.25	954.022	1737.57	1730.46	1890.63
ENSECAG00000006686	NCAPG2	1588.14	-0.906754	4.51412e-09	4.75655e-07	1104.6	2071.69	1409.63	943.88	960.288	2136.73	2044.74	2033.59
ENSECAG00000022722	ESPL1	358.255	-0.930489	4.65109e-09	4.85899e-07	246.607	469.903	285.301	231.802	222.719	410.738	494.84	504.13
ENSECAG00000000265	CYB5B	837.162	-0.879442	4.94079e-09	5.1179e-07	589.225	1085.1	727.3	516.009	524.366	1117.96	1127.08	1010.26
ENSECAG00000011922	TMBIM1	3285.73	-0.508719	5.01103e-09	5.14704e-07	2711.93	3859.54	2742.98	2819.68	2573.12	3953.82	3924.84	3699.96
ENSECAG00000023685	GJA4	186.298	0.962343	5.12134e-09	5.21651e-07	246.444	126.151	241.344	247.707	250.282	119.182	125.689	133.583
ENSECAG00000019857	FAM189B	1122.06	-0.852041	5.2411e-09	5.29438e-07	799.803	1444.32	984.817	713	701.591	1532.43	1367.76	1432.78
ENSECAG00000022385	LRRC14	308.706	-0.843515	5.6642e-09	5.67488e-07	220.66	396.753	234.529	217.654	209.796	397.721	426.529	366.008
ENSECAG00000020739	SLC39A1	2655.96	-0.669366	6.36138e-09	6.29565e-07	2050.47	3261.44	2375.32	1903.93	1872.17	3292.68	3172.37	3319.27
ENSECAG00000024194	POLA2	839.016	-0.658897	6.38682e-09	6.29565e-07	650.523	1027.51	690.402	581.847	679.32	1011.66	1064.6	1006.27
ENSECAG00000021503	MLLT11	2727.64	-0.585094	6.71809e-09	6.56921e-07	2182	3273.28	2327.53	2266.63	1951.85	3230.97	3204.62	3384.24
ENSECAG00000007464	RRM2	1929.03	-0.922591	7.47701e-09	7.19618e-07	1332.16	2525.9	1717.08	1076.86	1202.55	2579.32	2518.4	2479.98
ENSECAG00000017675	NA	440.307	-1.01602	7.42502e-09	7.19618e-07	290.943	589.67	362.724	267.06	243.046	632.872	626.739	509.401
ENSECAG00000008385	NA	116.58	-1.65826	8.34297e-09	7.96e-07	56.0664	177.094	63.855	71.8848	32.4595	139.762	203.596	187.923
ENSECAG00000013193	UHRF1	1296.51	-0.93988	8.40088e-09	7.96e-07	888.431	1704.59	1115.63	677.733	871.927	1631.05	1702.24	1780.47
ENSECAG00000000281	SHCBP1	1400.55	-0.61263	8.62659e-09	8.08072e-07	1107.25	1693.85	1186.9	1003.23	1131.62	1677.63	1781.3	1622.63
ENSECAG00000005229	ARF4	6169.02	-0.510524	8.66051e-09	8.08072e-07	5088.55	7249.48	4813.81	5381.65	5070.2	7633.23	7144.35	6970.88
ENSECAG00000020257	NA	1247.09	0.709029	9.0123e-09	8.34526e-07	1548.05	946.129	1409.76	1567.96	1666.43	823.029	1002.39	1012.97
ENSECAG00000009361	NA	13805.5	0.488539	9.65016e-09	8.86871e-07	16121.2	11489.8	15419.8	17266.1	15677.8	11114.7	11607.1	11747.6
ENSECAG00000023991	CTNNA1	10186.1	0.492926	1.09714e-08	1.00077e-06	11908.9	8463.28	12305.4	12260.9	11160.4	8490.65	8808.02	8091.18
ENSECAG00000017103	BUB1	477.02	-0.832369	1.12396e-08	1.01764e-06	343.039	611.001	399.729	294.234	335.153	638.178	569.948	624.876
ENSECAG00000007835	NA	630.656	-0.624403	1.13856e-08	1.02328e-06	496.4	764.913	510.249	491.666	487.283	733.086	771.91	789.742
ENSECAG00000007521	NA	922.985	-0.827537	1.14855e-08	1.02473e-06	665.179	1180.79	817.955	582.897	594.684	1159.68	1160.86	1221.84
ENSECAG00000015739	TOPBP1	1402.3	-0.604009	1.22736e-08	1.08711e-06	1112.79	1691.81	1200.34	993.182	1144.84	1701.98	1705.29	1668.17
ENSECAG00000018046	GRN	5326.4	-0.796483	1.34388e-08	1.18174e-06	3892.48	6760.32	4722.64	3396.67	3558.12	6250.32	6512.89	7517.75
ENSECAG00000022151	NA	638.063	0.728525	1.40561e-08	1.2272e-06	796.039	480.086	713.53	770.608	903.98	463.729	486.395	490.134
ENSECAG00000001757	CAMLG	1118.93	-0.703362	1.64149e-08	1.42297e-06	851.074	1386.79	985.725	814.703	752.794	1396.07	1434.24	1330.07
ENSECAG00000009215	SLC7A5	1347.24	-0.601846	1.93963e-08	1.66958e-06	1069.69	1624.79	1133.98	1081.83	993.268	1707.94	1669.84	1496.59
ENSECAG00000000303	SLC2A1	3943.83	-0.505366	2.16949e-08	1.85439e-06	3260.2	4627.46	3151.42	3146.63	3482.54	4415.85	4814.17	4652.36
ENSECAG00000009293	NA	1498.66	-0.613336	2.54374e-08	2.15917e-06	1184.72	1812.61	1313.2	1057.81	1183.15	1751.64	1855.59	1830.6
ENSECAG00000012249	SOX13	82.4374	-1.53204	2.60023e-08	2.1919e-06	42.2023	122.672	51.9585	44.507	30.1414	124.659	137.753	105.606
ENSECAG00000018810	HELLS	433.748	-0.997749	2.65004e-08	2.21859e-06	289.376	578.119	371.351	228.897	267.881	599.326	532.522	602.51
ENSECAG00000022918	TBC1D10B	3600.21	-0.530777	2.83739e-08	2.35928e-06	2945.16	4255.26	3228.83	2854.14	2752.51	4338.39	4144.92	4282.48
ENSECAG00000012630	EDF1	2634.39	-0.582815	2.9246e-08	2.41536e-06	2109.96	3158.82	2180.21	2036.19	2113.47	2872.41	3098.67	3505.37
ENSECAG00000003925	NA	19002.4	-0.61391	3.01374e-08	2.43953e-06	15019.4	22985.3	16831.6	14070.2	14156.4	23404	20810	24741.9
ENSECAG00000008395	UBE3C	845.669	-0.672392	3.00916e-08	2.43953e-06	651.614	1039.72	692.312	694.15	568.379	1093.27	982.42	1043.49
ENSECAG00000017479	RPAP1	936.975	-0.677527	2.97664e-08	2.43953e-06	720.822	1153.13	810.426	625.958	726.081	1114.43	1180.12	1164.84
ENSECAG00000011004	SLC25A39	1945.43	-0.683858	3.06607e-08	2.46557e-06	1492.76	2398.1	1745.78	1320.2	1412.31	2292.11	2395.57	2506.63
ENSECAG00000009702	ACLY	7066.09	-0.660623	3.632e-08	2.90157e-06	5475.57	8656.62	6287.62	5488.48	4650.61	8885.54	8825.99	8258.32
ENSECAG00000002668	RHOB	1162.01	0.984207	3.71029e-08	2.94486e-06	1543.62	780.405	1105.93	1670.32	1854.6	737.5	872.096	731.62
ENSECAG00000021473	PREB	1647.75	-0.945885	3.83667e-08	3.02553e-06	1125.82	2169.68	1455.51	1078.2	843.738	2289.82	2168.42	2050.8
ENSECAG00000010756	PPME1	1584.2	-0.637845	3.89112e-08	3.0488e-06	1239.38	1929.03	1410.95	1219.37	1087.81	1915.55	1937.59	1933.94
ENSECAG00000008840	MCM6	5739.47	-0.650089	4.02808e-08	3.11615e-06	4467.4	7011.54	5199.42	3928.62	4274.17	7017.67	7304.29	6712.64
ENSECAG00000009787	SNAI1	1751.5	0.516321	4.02283e-08	3.11615e-06	2062.22	1440.79	2054.68	2109.78	2022.19	1349.99	1444.32	1528.05
ENSECAG00000008785	NA	293.77	-0.970166	4.23743e-08	3.25749e-06	198.836	388.705	222.755	177.855	195.898	348.204	352.543	465.368
ENSECAG00000013387	WNT7B	362.263	0.765349	4.91703e-08	3.75631e-06	456.125	268.4	414.876	479.576	473.922	292.859	249.344	262.998
ENSECAG00000002992	MID1IP1	852.798	0.676443	5.01017e-08	3.80368e-06	1049.27	656.321	909.584	1070.15	1168.09	672.96	639.514	656.489
ENSECAG00000016433	GLG1	2465.62	-0.638975	5.06244e-08	3.81964e-06	1928.31	3002.93	2179.54	1912.2	1693.17	3124.21	2790.99	3093.58
ENSECAG00000017868	NA	588.553	-0.642778	5.71472e-08	4.28534e-06	459.373	717.732	492.532	468.636	416.951	736.278	709.976	706.942
ENSECAG00000011935	SMURF2	3062.21	0.471419	6.00438e-08	4.46116e-06	3557.5	2566.93	3452.7	3580.25	3639.55	2637.11	2646.08	2417.6
ENSECAG00000014314	POLQ	346.033	-0.837753	6.02219e-08	4.46116e-06	248.044	444.023	295.219	222.704	226.208	450.534	457.369	424.167
ENSECAG00000022486	SMYD5	440.062	-1.03036	6.36052e-08	4.68341e-06	289.061	591.063	377.552	277.558	212.072	564.933	624.274	583.982
ENSECAG00000022502	REV3L	487.724	0.87749	6.48393e-08	4.74569e-06	632.136	343.311	500.404	650.61	745.395	359.13	323.584	347.219
ENSECAG00000002892	TIMELESS	917.672	-0.668189	7.20192e-08	5.23983e-06	708.492	1126.85	792.466	626.697	706.313	1125.21	1202.51	1052.83
ENSECAG00000012500	NA	365.78	-0.951264	7.52746e-08	5.44427e-06	249.363	482.196	311.505	213.939	222.645	424.108	501.169	521.311
ENSECAG00000010867	FUBP1	2691.9	-0.596974	7.91925e-08	5.69394e-06	2142.66	3241.14	2392.28	2172.65	1863.06	3206.47	3213.66	3303.29
ENSECAG00000010078	CIT	369.947	-0.874403	8.17824e-08	5.84577e-06	260.93	478.964	307.57	266.894	208.326	506.906	472.579	457.408
ENSECAG00000006892	SLC37A4	209.734	-0.940578	8.97187e-08	6.35221e-06	143.568	275.901	159.884	154.915	115.904	273.995	281.671	272.037
ENSECAG00000021191	UGGT1	2410.99	-1.10654	8.9907e-08	6.35221e-06	1528.89	3293.09	2145.88	1388.76	1052.04	3661.21	3213.27	3004.79
ENSECAG00000022172	PLEKHO2	1795.14	-0.838268	1.01503e-07	7.13033e-06	1287.48	2302.8	1650.83	1141.89	1069.73	2394.8	2303.21	2210.38
ENSECAG00000008960	UBE3B	1400.25	-0.76833	1.02946e-07	7.19037e-06	1035.64	1764.86	1269.34	975.887	861.701	1840.49	1757.29	1696.82
ENSECAG00000024092	RANGAP1	2308.28	-0.598057	1.0531e-07	7.31367e-06	1836.27	2780.28	2078.57	1700.57	1729.68	2654.74	2966.7	2719.42
ENSECAG00000008760	RAD54L	161.559	-1.05562	1.08969e-07	7.48273e-06	104.826	218.292	130.202	90.3519	93.925	225.666	213.641	215.567
ENSECAG00000013304	1	1087.37	-0.550573	1.08385e-07	7.48273e-06	881.971	1292.77	935.563	878.054	832.296	1357.29	1290.59	1230.45
ENSECAG00000009504	NA	26825	-0.63055	1.10544e-07	7.54852e-06	21054.6	32595.3	21244.9	18176.9	23742	29660.8	34481.3	33643.9
ENSECAG00000024890	CCDC120	75.6063	-1.5669	1.18288e-07	8.03244e-06	38.0111	113.201	54.2067	31.9994	27.8273	123.464	113.416	102.724
ENSECAG00000015767	PPP6C	1246.03	-0.514436	1.20079e-07	8.10895e-06	1026.32	1465.74	1062.02	970.06	1046.89	1405.48	1491.28	1500.47
ENSECAG00000003955	TRPV2	981.212	-0.598154	1.23684e-07	8.30651e-06	780.738	1181.69	867.591	749.928	724.694	1159.98	1147.27	1237.81
ENSECAG00000016755	PTPN23	2159.14	-0.514863	1.27391e-07	8.50874e-06	1777.96	2540.32	1875.08	1843.03	1615.77	2518.95	2494.68	2607.33
ENSECAG00000024710	FKBP14	1928.34	-0.532216	1.30384e-07	8.66134e-06	1576.6	2280.08	1734.21	1530.81	1464.77	2233.99	2267.12	2339.12
ENSECAG00000011623	ZW10	932.368	-0.683183	1.31353e-07	8.67854e-06	715.508	1149.23	830.907	690.628	624.991	1089.49	1189.76	1168.43
ENSECAG00000014227	NA	594.343	-0.664581	1.36654e-07	8.98022e-06	459.881	728.805	516.695	426.356	436.593	699.459	719.213	767.743
ENSECAG00000013110	ESYT1	3326.74	-0.418384	1.4475e-07	9.41105e-06	2847.52	3805.96	2925.14	2816.41	2801.02	3769.27	3883.12	3765.5
ENSECAG00000018027	GTPBP1	925.77	-0.565476	1.44252e-07	9.41105e-06	746.653	1104.89	781.842	763.578	694.54	1039.67	1145.26	1129.73
ENSECAG00000006124	RNF26	1324.43	-0.70223	1.45736e-07	9.42503e-06	1007.97	1640.88	1209.2	929.001	885.701	1692.83	1652	1577.82
ENSECAG00000010859	KIF4A	320.577	-0.833146	1.55199e-07	9.91664e-06	230.636	410.518	252.291	190.251	249.365	398.283	390.693	442.576
ENSECAG00000011688	TRIOBP	3144.77	0.498634	1.54193e-07	9.91664e-06	3683.51	2606.02	3406.73	3800.42	3843.39	2495.65	2572.19	2750.22
ENSECAG00000023747	KYAT3	1512.33	-0.567315	1.55771e-07	9.91664e-06	1219.04	1805.63	1314.57	1119.88	1222.67	1696.94	1782.48	1937.46
ENSECAG00000025173	COX10	481.418	-0.669147	1.68319e-07	1.06599e-05	371.431	591.406	410.278	357.481	346.533	617.85	592.776	563.593
ENSECAG00000010560	CXCL1	3083.79	-0.58875	1.70434e-07	1.07382e-05	2463.19	3704.39	2755.41	2140.32	2493.83	3588	3678.16	3847.03
ENSECAG00000011358	TMEM86A	23.8662	-2.61082	1.8642e-07	1.16852e-05	6.68104	41.0515	8.58908	5.66271	5.79134	45.6123	39.5526	37.9895
ENSECAG00000020270	CCNE2	208.166	-1.04242	1.94898e-07	1.21543e-05	136.013	280.319	170.23	103.398	134.41	292.913	257.46	290.584
ENSECAG00000006607	KIF11	803.6	-0.796129	2.07436e-07	1.28705e-05	586.947	1020.25	724.791	519.962	516.087	1091.59	1033.54	935.628
ENSECAG00000009095	RNF44	463.671	0.672362	2.09569e-07	1.29372e-05	569.413	357.93	523.655	586.294	598.289	367.368	377.715	328.707
ENSECAG00000003192	NA	946.093	0.547682	2.12045e-07	1.30242e-05	1124.06	768.125	1088.4	1173.69	1110.09	715.449	774.846	814.08
ENSECAG00000014984	1	26550.9	-0.631986	2.26355e-07	1.38337e-05	20826.5	32275.4	24805.8	19407.5	18266.2	32286.1	32088	32452
ENSECAG00000021889	ABR	1458.79	-0.991943	2.28572e-07	1.38997e-05	975.822	1941.75	1315.29	904.825	707.351	2137.9	1920.69	1766.67
ENSECAG00000009337	TSPAN9	205.845	-1.13305	2.33131e-07	1.41067e-05	128.867	282.823	165.563	130.736	90.301	285.35	253.762	309.359
ENSECAG00000013159	TJAP1	788.193	-0.557741	2.46314e-07	1.4831e-05	637.525	938.862	631.484	606.34	674.75	984.578	930.752	901.256
ENSECAG00000009913	CDC6	1641.16	-0.74056	2.55104e-07	1.5285e-05	1228.76	2053.55	1521.13	1037.07	1128.09	2023.92	2066.01	2070.73
ENSECAG00000001035	ZCCHC3	122.782	0.999441	2.63049e-07	1.56841e-05	163.793	81.7716	162.471	165.705	163.204	77.9962	82.3198	84.9987
ENSECAG00000019913	FURIN	6645.86	-0.658596	2.67002e-07	1.58425e-05	5154.56	8137.17	6203.95	4753.49	4506.23	8275.76	7867.87	8267.88
ENSECAG00000018186	TADA3	1101.73	-0.778994	2.9986e-07	1.77062e-05	811.251	1392.22	1004.78	756.801	672.175	1392.49	1303.18	1480.99
ENSECAG00000019014	FICD	423.852	-0.997261	3.03229e-07	1.78191e-05	282.793	564.911	376.681	252.662	219.038	599.911	507.686	587.136
ENSECAG00000015637	NA	460.978	1.16164	3.05457e-07	1.78641e-05	637.178	284.778	388.84	726.212	796.48	278.305	297.761	278.268
ENSECAG00000023916	SPRTN	435.11	0.641502	3.0866e-07	1.79655e-05	530.357	339.863	495.632	571.577	523.862	344.665	333.367	341.556
ENSECAG00000024214	FANCA	164.956	-1.0614	3.20713e-07	1.85786e-05	106.766	223.146	138.137	92.852	89.3093	224.111	218.619	226.709
ENSECAG00000023417	KLF6	714.736	0.696224	3.47338e-07	2.0026e-05	883.589	545.883	762.296	998.92	889.551	552.404	585.174	500.071
ENSECAG00000023776	TTK	255.08	-0.807606	3.63525e-07	2.08609e-05	185.317	324.843	196.396	161.267	198.287	346.007	324.003	304.52
ENSECAG00000024205	HSPA5	76234.5	-0.520578	3.76338e-07	2.14952e-05	62628.1	89840.9	67695.7	61757.4	58431.2	82578.2	88559.9	98384.7
ENSECAG00000013421	BLOC1S2	1491.02	0.818118	3.82006e-07	2.17175e-05	1903	1079.04	1414.88	2008.9	2285.23	1059.35	1080.11	1097.67
ENSECAG00000017885	CNTNAP5	70.5541	1.56248	3.85559e-07	2.1818e-05	106.146	34.9622	71.6093	134.445	112.384	31.9886	32.0137	40.8843
ENSECAG00000005945	BRPF3	203.707	-0.956419	3.89433e-07	2.19357e-05	138.546	268.867	138.058	156.962	120.618	308.33	229.773	268.499
ENSECAG00000011938	MANF	15838.9	-0.571863	3.99052e-07	2.23744e-05	12741	18936.9	11725.5	12454.7	14042.6	17241.4	18412.3	21156.9
ENSECAG00000021529	EZH2	959.032	-0.50639	4.03029e-07	2.24942e-05	792.15	1125.91	813.71	774.238	788.501	1110.35	1180.61	1086.79
ENSECAG00000002513	ERCC6L	681.721	-0.617244	4.5552e-07	2.53083e-05	537.876	825.567	583.745	472.023	557.859	815.889	857.35	803.462
ENSECAG00000008046	EIF4G1	36493.4	-0.504951	4.58156e-07	2.53395e-05	30171.4	42815.3	33714.1	28150.4	28649.7	41024.8	42680.3	44740.8
ENSECAG00000011603	NA	10795.2	-0.65262	4.64372e-07	2.5453e-05	8394.48	13195.9	8751.18	6947.82	9484.45	11912.3	13843.8	13831.5
ENSECAG00000013966	DPAGT1	1254.67	-0.500202	4.62768e-07	2.5453e-05	1039.59	1469.76	1082.16	1021.11	1015.5	1483.27	1380.63	1545.39
ENSECAG00000021949	RAD54B	151.393	-1.18687	4.78497e-07	2.59941e-05	92.282	210.504	121.485	73.9202	81.441	247.014	179.952	204.547
ENSECAG00000023023	OSGIN1	870.893	0.74567	4.78067e-07	2.59941e-05	1091.74	650.044	900.02	1207.17	1168.03	592.641	620.295	737.197
ENSECAG00000005757	NA	3287.64	0.645919	4.98464e-07	2.6959e-05	4012.21	2563.07	3716.18	3853.36	4467.08	2164.16	2687.91	2837.15
ENSECAG00000011779	ARID3A	434.447	0.94947	5.07322e-07	2.73172e-05	572.492	296.403	417.427	585.766	714.282	289.577	311.636	287.995
ENSECAG00000010992	NFATC4	1536.54	0.568067	5.39374e-07	2.87894e-05	1835.18	1237.91	1624.22	1826.43	2054.89	1262.92	1240.21	1210.6
ENSECAG00000019650	SLC25A20	1110.62	-0.760913	5.3812e-07	2.87894e-05	823.842	1397.39	947.818	802.495	721.214	1640.68	1362.96	1188.54
ENSECAG00000008069	NA	197.146	0.842595	5.43794e-07	2.88991e-05	253.276	141.017	235.813	253.304	270.71	126.569	151.648	144.834
ENSECAG00000000007	TMEM70	825.183	-0.571846	5.60061e-07	2.96348e-05	664.176	986.189	602.188	684.309	706.03	977.906	939.932	1040.73
ENSECAG00000008083	SLC29A1	296.631	-0.726416	5.6982e-07	3.00212e-05	223.318	369.945	247.179	203.735	219.039	379.079	371.894	358.862
ENSECAG00000018694	FANCM	150.919	-1.00775	5.81535e-07	3.05069e-05	100.258	201.579	121.939	87.1979	91.6378	200.908	188.227	215.603
ENSECAG00000012231	DEK	1583.56	-0.560585	6.2985e-07	3.29002e-05	1279.75	1887.37	1318.79	1125.75	1394.72	1972.34	1790.73	1899.03
ENSECAG00000012903	WDR76	340.03	-0.689849	6.88388e-07	3.58049e-05	260.285	419.774	269.169	242.771	268.916	445.959	387.005	426.36
ENSECAG00000010795	NA	1578.29	-0.597049	6.94783e-07	3.59845e-05	1256.69	1899.89	1359.69	1117.98	1292.39	1771.37	1815.95	2112.36
ENSECAG00000018333	EZR	8290.33	0.467531	7.16505e-07	3.69529e-05	9621.9	6958.75	8711.04	10214.1	9940.54	6870.54	7214.16	6791.56
ENSECAG00000023331	KIF20B	717.387	-0.671642	7.3008e-07	3.74948e-05	553.824	880.95	543.498	501.655	616.318	842.46	805.047	995.344
ENSECAG00000016457	E2F8	219.02	-0.924135	7.81577e-07	3.99716e-05	150.944	287.097	188.99	132.798	131.045	290.555	300.668	270.066
ENSECAG00000009579	GPN1	938.114	-0.59151	7.90058e-07	4.02083e-05	748.059	1128.17	812.79	665.656	765.73	1132.65	1202.55	1049.3
ENSECAG00000024473	MCM10	384.062	-0.938018	7.92785e-07	4.02083e-05	263.073	505.052	342.557	219.407	227.254	538.068	536.71	440.377
ENSECAG00000024411	WDTC1	699.474	-0.582904	8.04634e-07	4.06407e-05	559.781	839.166	623.651	535.065	520.626	838.785	862.715	815.998
ENSECAG00000020653	TMEM39A	2043.27	-0.493346	8.1242e-07	4.08651e-05	1697.18	2389.36	1737.48	1823.59	1530.47	2361.4	2422.33	2384.35
ENSECAG00000009005	DNAJB6	2376.83	-0.422514	8.82067e-07	4.41865e-05	2031.51	2722.15	2016.44	1953.94	2124.16	2685.26	2697.88	2783.33
ENSECAG00000023395	KCNK6	158.397	-1.17796	8.94356e-07	4.46192e-05	96.8241	219.97	131.679	85.8418	72.9517	241.952	230.321	187.637
ENSECAG00000009399	TMEM185A	224.152	-1.03287	9.24982e-07	4.59596e-05	146.914	301.389	196.268	123.956	120.518	329.98	298.976	275.212
ENSECAG00000014150	PTK2	1743.14	0.50973	9.82949e-07	4.86421e-05	2047.42	1438.86	1906.96	2202.28	2033.02	1517.3	1461.74	1337.55
ENSECAG00000020563	PIM1	239.668	-0.802311	9.94867e-07	4.90333e-05	174.828	304.508	158.231	162.342	203.912	291.164	312.242	310.118
ENSECAG00000010985	CRYZL1	662.275	-0.547737	1.00857e-06	4.95088e-05	537.809	786.741	562.711	552.34	498.376	783.88	811.604	764.738
ENSECAG00000008056	FSCN1	3706.16	0.538913	1.03288e-06	5.04995e-05	4390.25	3022.07	3999.03	4520.77	4650.94	2794	3364.15	2908.07
ENSECAG00000021452	BUB1B	848.446	-0.684006	1.05446e-06	5.11454e-05	650.984	1045.91	776.975	553.192	622.786	1022.46	1016.32	1098.94
ENSECAG00000024966	NA	883.614	-0.70748	1.05037e-06	5.11454e-05	671.019	1096.21	819.974	615.203	577.881	1047.81	1134.81	1106
ENSECAG00000004707	MFSD6	80.2069	-1.29393	1.11016e-06	5.36342e-05	46.3888	114.025	56.3969	50.3029	32.4665	116.392	113.409	112.273
ENSECAG00000018322	EXO1	514.558	-0.888819	1.13171e-06	5.44603e-05	360.74	668.376	476.281	285.902	320.038	634.928	686.496	683.705
ENSECAG00000004024	GGA3	445.313	-0.636925	1.19341e-06	5.72041e-05	348.924	541.702	349.007	329.063	368.703	504.015	530.646	590.445
ENSECAG00000008187	PLK4	499.092	-0.629792	1.22009e-06	5.82544e-05	391.703	606.482	422.475	354.862	397.771	654.307	572.999	592.139
ENSECAG00000020128	ACAT1	1671.04	-0.42525	1.37253e-06	6.52778e-05	1426.58	1915.5	1437.76	1451.58	1390.39	1960.26	1852.01	1934.22
ENSECAG00000020077	NA	2571.83	-0.474133	1.40268e-06	6.64533e-05	2152.65	2991.02	2295.22	2206.83	1955.88	2945.72	3110.66	2916.67
ENSECAG00000000895	NA	461.137	-0.648091	1.41987e-06	6.70081e-05	358.963	563.31	407.742	331.827	337.322	577.545	576.41	535.975
ENSECAG00000018541	C2CD2L	1744.23	-0.462723	1.4322e-06	6.73301e-05	1466.91	2021.56	1559.72	1476.43	1364.57	1958.15	2038.75	2067.79
ENSECAG00000013435	OAS1	694.204	-0.793403	1.4448e-06	6.7662e-05	508.185	880.223	598.599	475.08	450.876	903.408	719.353	1017.91
ENSECAG00000008634	NCAPH	542.482	-0.651628	1.46939e-06	6.85512e-05	422.001	662.964	441.118	356.471	468.413	644.604	680.528	663.761
ENSECAG00000024246	GIGYF2	2330.58	-0.463557	1.55365e-06	7.22064e-05	1959.36	2701.8	2119.32	1943.65	1815.13	2710.11	2623.54	2771.73
ENSECAG00000012899	ESCO2	191.224	-0.948363	1.59131e-06	7.36766e-05	130.437	252.01	163.474	108.428	119.408	271.399	230.934	253.699
ENSECAG00000006575	WDR3	2151.28	-0.590124	1.61606e-06	7.45399e-05	1717.11	2585.46	2012.01	1652.63	1486.68	2597.77	2577.57	2581.03
ENSECAG00000018958	C25H9orf78	2582.97	-0.435046	1.6664e-06	7.65727e-05	2197.03	2968.91	2137.25	2165.78	2288.05	2851.56	2899.91	3155.25
ENSECAG00000008891	NCDN	3507.02	-0.505836	1.74465e-06	7.95704e-05	2898.29	4115.76	3242.18	2582.36	2870.34	4044.35	4161.55	4141.36
ENSECAG00000026960	UBE2S	2744.98	-0.683301	1.74019e-06	7.95704e-05	2106.91	3383.05	2549.85	1791.8	1979.08	3078.06	3341.13	3729.96
ENSECAG00000004005	TLNRD1	676.361	0.655492	1.76807e-06	8.03389e-05	827.512	525.209	695.962	909.73	876.843	493.45	558.777	523.401
ENSECAG00000021163	TTLL5	464.525	-0.593234	1.78486e-06	8.08014e-05	370.33	558.72	397.308	338.777	374.904	546.647	563.455	566.059
ENSECAG00000005547	CDT1	534.895	-0.683677	1.80434e-06	8.13819e-05	410.341	659.449	459.662	337.934	433.427	636.382	694.171	647.793
ENSECAG00000002931	CDK2AP1	1600.04	0.432443	1.82007e-06	8.17892e-05	1838.18	1361.91	1798.9	1776.48	1939.15	1354.96	1365.09	1365.66
ENSECAG00000025162	ATP5F1E	2176.77	0.526002	1.85414e-06	8.30153e-05	2569.88	1783.67	2638.49	2377.13	2694.02	1589.86	1832.7	1928.45
ENSECAG00000003758	DNASE1L1	811.275	-0.77705	1.93412e-06	8.628e-05	598.011	1024.54	739.029	558.217	496.789	987.645	925.283	1160.69
ENSECAG00000002264	ISL1	932.429	0.564813	2.00434e-06	8.90873e-05	1113.14	751.723	1016.5	1135.53	1187.38	781.427	676.378	797.363
ENSECAG00000014953	KIF15	141.515	-0.999694	2.06243e-06	9.13373e-05	94.5482	188.482	94.6179	99.7185	89.3081	196.121	152.834	216.49
ENSECAG00000013053	TOP2A	1773.68	-0.651724	2.12507e-06	9.37715e-05	1379.66	2167.71	1652.6	1136.25	1350.11	2143.56	2126.39	2233.17
ENSECAG00000019631	MCM2	1108.25	-0.753435	2.18164e-06	9.59215e-05	824.89	1391.6	1031.16	700.195	743.313	1341.44	1556.14	1277.23
ENSECAG00000007404	DHX37	1218.74	-0.564133	2.22986e-06	9.76902e-05	983.449	1454.02	1125.25	891.456	933.644	1388.33	1460.6	1513.14
ENSECAG00000004260	SLC9A8	116.445	-0.971752	2.25526e-06	9.84502e-05	78.6511	154.239	87.617	72.9884	75.3479	153.924	148.911	159.881
ENSECAG00000007653	GPATCH3	421.847	0.76117	2.26531e-06	9.85371e-05	530.971	312.724	447.328	509.258	636.327	313.222	289.768	335.182
ENSECAG00000010491	MFSD10	387.346	-0.94187	2.27758e-06	9.87195e-05	265.026	509.665	362.333	217.204	215.541	489.431	529.037	510.527
ENSECAG00000009513	GOLGB1	4194.8	-0.633131	2.34683e-06	0.000101361	3289.45	5100.16	3389.12	3496.66	2982.57	4536.73	4653.37	6110.37
ENSECAG00000021423	DZIP1	1413.13	0.47796	2.4003e-06	0.000103306	1645.48	1180.78	1519.8	1646.1	1770.54	1166.98	1156.02	1219.32
ENSECAG00000000718	TAF15	1522.87	-0.547488	2.42875e-06	0.000104164	1237.94	1807.8	1197.07	1171.22	1345.53	1663.47	1742.93	2017
ENSECAG00000007009	ITPKC	481.439	0.657003	2.48835e-06	0.000106347	589.212	373.666	499.391	651.738	616.507	377.337	377.003	366.659
ENSECAG00000007386	ENO2	390.802	-1.02565	2.62731e-06	0.000111894	257.298	524.305	358.069	238.841	174.985	497.435	536.12	539.36
ENSECAG00000010089	NA	6395.33	0.391706	2.65701e-06	0.000112766	7258.97	5531.68	7395.29	7193.05	7188.58	5316.71	5393.2	5885.14
ENSECAG00000000632	ANO10	1544.5	-0.509782	2.67131e-06	0.000112981	1274.28	1814.72	1385.8	1312.41	1124.62	1847.01	1779.38	1817.77
ENSECAG00000010242	MCTP1	81.125	-1.3693	2.70181e-06	0.000113281	45.1181	117.132	64.0064	38.8804	32.4674	113.351	132.643	105.402
ENSECAG00000013965	SLC6A8	1088.35	0.46495	2.6885e-06	0.000113281	1262.15	914.549	1284.85	1249.58	1252.02	862.59	970.352	910.706
ENSECAG00000015297	NA	404.265	-0.622244	2.7062e-06	0.000113281	318.651	489.878	303.288	306.278	346.387	456.343	500.868	512.422
ENSECAG00000017346	GCLC	7082.23	-0.879892	2.7338e-06	0.000114045	4986.74	9177.72	6754.96	4611.38	3593.87	9976.63	9084.3	8472.25
ENSECAG00000014481	AGPAT1	698.309	-0.679771	2.74442e-06	0.000114099	536.614	860.004	635.589	535.108	439.146	833.392	874.772	871.847
ENSECAG00000012520	SRD5A1	64.043	-1.39657	2.77176e-06	0.000114845	35.1343	92.9516	36.1561	42.628	26.619	93.2219	107.678	77.955
ENSECAG00000000730	S100A16	1555.49	-0.681601	2.78573e-06	0.000115034	1194.57	1916.41	1487.26	1052.57	1043.89	1902.08	1867.46	1979.69
ENSECAG00000016339	ADAMTS1	6747.37	-0.631746	2.86198e-06	0.000117784	5293	8201.75	6500.03	4819.95	4559.02	8216.96	8153.74	8234.53
ENSECAG00000020111	IQGAP3	331.477	-0.674473	3.00367e-06	0.000123201	255.259	407.695	290.585	238.565	236.626	395.965	418.981	408.14
ENSECAG00000007422	DENND4B	258.387	-0.724302	3.09819e-06	0.000126653	194.987	321.788	210.062	184.669	190.23	330.949	290.45	343.964
ENSECAG00000005394	ANKS3	565.845	0.857658	3.22391e-06	0.000131353	729.501	402.188	531.743	746.676	910.085	377.82	405.126	423.619
ENSECAG00000000669	NA	4151.58	0.518423	3.56356e-06	0.000144709	4890.49	3412.67	4567.97	4734.46	5369.04	3144.46	3292.69	3800.86
ENSECAG00000022294	PITX3	553.536	0.608943	3.57889e-06	0.00014485	669.198	437.873	661.168	625.752	720.675	390.089	441.978	481.552
ENSECAG00000024188	ANKRD49	153.323	-0.898705	3.69088e-06	0.00014889	107.21	199.437	114.601	95.7518	111.277	201.31	175.263	221.737
ENSECAG00000000897	ITGAE	235.083	1.00057	3.89187e-06	0.000156447	313.759	156.406	228.189	315.319	397.767	137.072	159.899	172.249
ENSECAG00000021500	HCFC1R1	1106.89	0.567778	3.90382e-06	0.000156447	1322.32	891.465	1439.1	1144.78	1383.08	873.481	845.452	955.461
ENSECAG00000013115	BRD9	416.851	-0.596435	4.16718e-06	0.000166181	331.82	501.883	356.373	298.341	340.746	507.876	497.51	500.264
ENSECAG00000021483	SEC24C	3712.68	-0.703706	4.17391e-06	0.000166181	2824.41	4600.94	3500.32	2777.51	2195.42	4741.6	4686.8	4374.43
ENSECAG00000001653	POLE	651.044	-0.754925	4.27561e-06	0.000169678	484.25	817.837	614.209	441.832	396.708	861.37	795.398	796.745
ENSECAG00000009686	DTX3L	147.083	-1.57608	4.30435e-06	0.000170265	73.7055	220.46	129.021	45.7164	46.3792	258.955	206.577	195.848
ENSECAG00000017883	ABCB10	109.643	-1.07502	4.36808e-06	0.000172229	70.4251	148.861	76.7035	59.2338	75.338	176.278	141.848	128.459
ENSECAG00000007392	NPEPPS	5235.11	-0.523342	4.48711e-06	0.000176353	4295.57	6174.64	4936.43	4202.5	3747.78	6262.6	6172.17	6089.17
ENSECAG00000024984	GTPBP2	459.897	-0.573256	4.81598e-06	0.000188672	369.714	550.08	403.486	362.435	343.22	546.802	538.688	564.751
ENSECAG00000016866	HSPA13	2590.43	-0.791512	5.08536e-06	0.000198589	1896.75	3284.12	2417.21	1842.34	1430.7	3701.18	3216.47	2934.7
ENSECAG00000022059	MYC	4230.03	0.500769	5.18312e-06	0.000201762	4957.39	3502.68	4550.15	4756.4	5565.61	3238.49	3581.84	3687.71
ENSECAG00000018572	TECR	2900.52	-0.50021	5.24793e-06	0.000203636	2403.1	3397.95	2579.18	2212.08	2418.05	3103.4	3348.55	3741.88
ENSECAG00000018324	SLC43A2	729.486	-0.651744	5.31531e-06	0.000205598	567.018	891.954	659.957	562.338	478.759	943.483	922.817	809.563
ENSECAG00000018829	NA	227.011	0.783353	5.34006e-06	0.000205904	287.534	166.488	243.532	307.083	311.988	158.151	158.915	182.397
ENSECAG00000014501	TMEM54	434.526	-0.67237	5.65233e-06	0.000217259	335.198	533.854	387	293.257	325.338	518.258	500.352	582.953
ENSECAG00000008827	NDC80	294.898	-0.720668	5.68137e-06	0.000217691	222.691	367.105	253.492	183.865	230.716	369.672	359.532	372.112
ENSECAG00000018193	RBCK1	1148.09	-0.475326	5.75509e-06	0.000219826	960.632	1335.56	1046.19	885.14	950.562	1334.76	1312.81	1359.1
ENSECAG00000023996	DCUN1D4	160.108	0.91277	5.79711e-06	0.000220742	209.156	111.059	222.527	240.276	164.666	110.277	109.344	113.556
ENSECAG00000015925	EIF4A3	3141.74	-0.445184	6.10334e-06	0.00023168	2661.14	3622.34	2681.24	2509.99	2792.2	3313.1	3762.12	3791.81
ENSECAG00000010295	ZDHHC16	762.77	-0.49769	6.18639e-06	0.000234106	632.646	892.893	586.552	625.374	686.013	894.221	887.829	896.63
ENSECAG00000016974	BRCA1	234.174	-0.889444	6.25558e-06	0.000235994	163.892	304.457	206.843	151.437	133.396	335.874	308.655	268.841
ENSECAG00000016495	NUSAP1	324.814	-0.614572	6.30926e-06	0.000237286	256.477	393.15	263.06	242.168	264.205	410.817	394.259	374.374
ENSECAG00000014660	IFNGR2	589.313	0.49279	6.37343e-06	0.000238965	689.228	489.398	690.014	673.243	704.429	478.17	485.592	504.433
ENSECAG00000012475	SGO1	137.33	-0.87285	6.67654e-06	0.000249564	97.0504	177.61	107.097	86.6807	97.3736	179.059	167.143	186.628
ENSECAG00000006290	TGM2	65.9796	3.92133	6.74605e-06	0.000251393	123.73	8.22934	39.0127	116.525	215.652	4.01674	15.1907	5.4806
ENSECAG00000012818	TUBB3	981.276	0.941916	7.00126e-06	0.00026011	1290.62	671.936	905.754	1238.3	1727.79	590.396	802.688	622.725
ENSECAG00000015693	RNF5	1009.15	-0.441168	7.10528e-06	0.000263175	856.005	1162.3	873.171	847.495	847.347	1212.75	1110.15	1163.99
ENSECAG00000016109	RCHY1	373.514	0.586422	7.13289e-06	0.0002634	448.194	298.834	463.175	428.478	452.93	286.577	321.445	288.479
ENSECAG00000008074	MAGT1	1680.63	-0.81503	7.34338e-06	0.000270356	1217.75	2143.52	1596.85	1148.22	908.171	2360.59	2158.87	1911.09
ENSECAG00000000011	ADGRA2	763.77	-0.614616	7.38407e-06	0.000271038	603.475	924.066	711.511	577.046	521.868	882.584	920.21	969.403
ENSECAG00000011281	2	1005.38	-0.505617	7.54551e-06	0.000276134	830.929	1179.82	927.332	809.148	756.308	1166.07	1165.43	1207.97
ENSECAG00000016610	CCN2	460.828	1.06411	7.77728e-06	0.000283766	623.449	298.208	395.409	587.867	887.071	311.789	303.333	279.503
ENSECAG00000007872	TCF19	323.563	-0.786874	7.88968e-06	0.000287011	237.221	409.904	301.185	201.946	208.531	409.733	422.787	397.192
ENSECAG00000003055	NDUFV3	288.227	-0.676637	7.92546e-06	0.000287457	222.143	354.311	232.168	206.33	227.931	328.711	340.772	393.451
ENSECAG00000009067	SLC16A6	287.082	0.677035	8.0648e-06	0.000291645	352.888	221.276	381.723	347.739	329.202	246.553	212.74	204.537
ENSECAG00000012169	ATP5F1D	1814.29	0.521751	8.15931e-06	0.000294192	2139.43	1489.15	2033.23	1971.18	2413.87	1374.51	1494.76	1598.18
ENSECAG00000024227	SIAH1	407.824	0.577432	8.21627e-06	0.000295375	488.838	326.811	468.878	481.858	515.777	313.262	314.09	353.08
ENSECAG00000000136	FERMT1	124.113	0.899489	8.59043e-06	0.000307904	161.63	86.5958	140.834	171.309	172.748	91.4101	82.0337	86.3436
ENSECAG00000019246	AP1B1	2758.31	-0.54489	8.61518e-06	0.000307904	2243.37	3273.25	2612.91	2193.26	1923.94	3179.4	3318.5	3321.86
ENSECAG00000023738	MED10	538.981	0.721998	8.84356e-06	0.000315145	671.685	406.277	555.94	702.085	757.031	344.321	413.778	460.731
ENSECAG00000023341	DHCR7	854.303	-0.608572	9.0643e-06	0.000322073	676.667	1031.94	805.97	593.507	630.524	978.039	1051.69	1066.09
ENSECAG00000016568	CS	4272.28	-0.558643	9.40465e-06	0.000333197	3454.97	5089.58	4115.42	3255.56	2993.93	5242.08	5059.62	4967.05
ENSECAG00000019276	MCM4	2391.56	-0.554747	9.48287e-06	0.000334998	1937.05	2846.06	2248.41	1644.81	1917.95	2792.93	2980.8	2764.45
ENSECAG00000000031	CAMK2G	1007.05	-0.687638	9.54979e-06	0.000336389	771.243	1242.86	959.017	741.383	613.331	1249.27	1259.82	1219.48
ENSECAG00000009335	DNAJC3	5667.69	-0.375532	9.88649e-06	0.000347249	4934.32	6401.06	5080.26	5029.67	4693.03	6555.84	6082.13	6565.2
ENSECAG00000008989	AUH	123.946	0.925707	1.03824e-05	0.000363621	162.636	85.2554	149.443	150.927	187.538	75.4658	87.3009	92.9996
ENSECAG00000024172	ADAMTS4	2903.45	-0.439639	1.05218e-05	0.000367452	2464.31	3342.6	2733.3	2371.6	2288.03	3380.13	3279.11	3368.55
ENSECAG00000021875	USP42	357.124	-0.653921	1.09589e-05	0.000381627	277.795	436.452	232.709	299.121	301.556	425.316	429.158	454.883
ENSECAG00000009855	ALS2	519.52	-0.921374	1.12007e-05	0.000388939	358.803	680.236	463.567	370.417	242.424	788.984	628.451	623.274
ENSECAG00000002522	RAB15	136.793	-0.835233	1.14901e-05	0.000397858	98.1836	175.403	103.04	88.5004	103.01	178.509	179.839	167.862
ENSECAG00000008231	FBXL12	256.349	0.756301	1.16044e-05	0.000400681	322.324	190.374	272.703	336.365	357.905	165.218	202.834	203.071
ENSECAG00000013442	ATG2A	903.846	-0.542594	1.17136e-05	0.000403311	736.048	1071.64	831.805	682.674	693.664	1049.51	1006.91	1158.51
ENSECAG00000020235	NA	1134.1	0.52275	1.18012e-05	0.000405186	1337.29	930.908	1173.44	1467.99	1370.44	894.855	992.871	904.997
ENSECAG00000000302	PMM1	347.84	-0.616336	1.20497e-05	0.00041058	275.004	420.676	277.115	261.902	285.995	395.713	400.817	465.497
ENSECAG00000006430	RPS10	13707.4	0.439218	1.20393e-05	0.00041058	15778.8	11636.1	15995.1	14771.5	16569.8	10540.9	11733	12634.4
ENSECAG00000007505	PIM2	245.894	-0.649122	1.20591e-05	0.00041058	191.478	300.311	193.746	190.567	190.121	284.527	316.025	300.38
ENSECAG00000018442	NA	1908.74	0.501043	1.21026e-05	0.000410916	2237.72	1579.75	2032.52	2396.22	2284.43	1458.18	1528.72	1752.34
ENSECAG00000022480	SYVN1	1391.91	-0.453795	1.24027e-05	0.000419938	1175.32	1608.49	1208.22	1160.77	1156.99	1535.89	1525.37	1764.2
ENSECAG00000020774	WEE1	501.091	0.616408	1.32554e-05	0.000447572	606.246	395.936	567.653	599.643	651.442	459.949	362.678	365.183
ENSECAG00000015496	NA	207.88	-1.02775	1.34978e-05	0.000453252	136.564	279.197	193.215	113.271	103.206	304.77	284.498	248.322
ENSECAG00000026858	MGMT	1385.83	0.464394	1.34846e-05	0.000453252	1607.75	1163.91	1590.89	1633.97	1598.4	1054.9	1156.42	1280.4
ENSECAG00000020431	SGK1	1571.08	0.666723	1.38125e-05	0.000462549	1927.62	1214.54	1528.97	1896.46	2357.43	1240.51	1274.74	1128.36
ENSECAG00000015140	LIPG	2765.94	-0.868864	1.403e-05	0.00046855	1956.96	3574.93	2653.35	1856.79	1360.72	3957.6	3689.04	3078.13
ENSECAG00000007777	NFE2L1	808.428	-0.736994	1.41698e-05	0.000471927	606.031	1010.83	766.507	588.14	463.444	1077.56	983.337	971.582
ENSECAG00000005344	FEN1	1449.46	-0.472764	1.42564e-05	0.000473522	1214.14	1684.78	1285.94	1100.36	1256.11	1559.79	1769.66	1724.89
ENSECAG00000015618	SF3B6	2346.7	-0.453401	1.45944e-05	0.000483435	1981.66	2711.74	1956.07	1912.17	2076.73	2541.56	2583.15	3010.51
ENSECAG00000012179	RGS2	557.626	0.889228	1.48123e-05	0.000489327	724.453	390.798	501.507	711.086	960.767	362.055	402.113	408.225
ENSECAG00000022127	PLAUR	13568.9	-0.482038	1.49041e-05	0.00049103	11323.4	15814.3	10356.7	11040.6	12573	14231.5	16141.2	17070.1
ENSECAG00000006553	NA	431.311	-0.610198	1.51742e-05	0.000498587	341.661	520.961	380.796	326.754	317.432	498.746	487.673	576.465
ENSECAG00000009570	LIMK2	1151.48	-0.436131	1.54061e-05	0.000504849	978.51	1324.45	1054.39	962.784	918.356	1339.26	1329.48	1304.62
ENSECAG00000008381	NR2F2	871.721	0.462572	1.58364e-05	0.000517561	1010.3	733.145	981.451	954.654	1094.79	719.069	750.749	729.616
ENSECAG00000015977	DYRK2	540.714	0.58369	1.59141e-05	0.000518716	648.626	432.802	555.388	706.502	683.989	455.341	419.326	423.74
ENSECAG00000011451	SND1	15525.2	-0.468661	1.60925e-05	0.000523135	13025.2	18025.1	14997.8	12087.6	11990.3	17672.9	18280.6	18121.9
ENSECAG00000005437	MPDU1	1134.51	-0.412888	1.63193e-05	0.000529101	972.953	1296.07	1006.38	950.566	961.912	1292.46	1343.39	1252.35
ENSECAG00000005949	MSH6	2191.79	-0.429153	1.65333e-05	0.000533211	1868.03	2515.54	2058.06	1764.58	1781.46	2446.34	2572	2528.29
ENSECAG00000013080	HYOU1	14530.7	-0.635806	1.65308e-05	0.000533211	11379.5	17681.9	14214.5	10787.9	9136.2	17710.1	17013.2	18322.4
ENSECAG00000012036	PAIP2	808.096	0.699423	1.6697e-05	0.000536513	1000.44	615.75	747.959	1116.77	1136.59	611.172	606.356	629.72
ENSECAG00000015448	TAPBP	344.757	-0.687717	1.67235e-05	0.000536513	263.983	425.531	315.943	256.99	219.016	420.837	423.64	432.115
ENSECAG00000007179	SPCS2	3363.32	-0.364891	1.73692e-05	0.000555632	2940.69	3785.96	3007.83	2857.77	2956.46	3682.75	3690.98	3984.15
ENSECAG00000013223	PBK	265.188	-0.791014	1.74104e-05	0.000555632	193.985	336.391	245.476	166.239	170.24	357.363	337.806	314.002
ENSECAG00000014949	TPM1	6069.61	0.553778	1.75483e-05	0.000558574	7220.47	4918.75	5990.42	7353.79	8317.21	4664.58	5288.11	4803.55
ENSECAG00000020522	PRIMPOL	277.818	-0.918291	1.7609e-05	0.000559053	192.095	363.542	267.098	157.338	151.85	376.37	352.541	361.714
ENSECAG00000021609	SLC40A1	114.369	0.940325	1.78871e-05	0.00056641	150.106	78.6319	162.491	132.471	155.356	92.4202	74.9451	68.5303
ENSECAG00000006899	PKD1	4467.82	-0.576827	1.79999e-05	0.000567738	3586.43	5349.21	4127.51	3640.5	2991.28	5587.19	4742.97	5717.46
ENSECAG00000013823	SCRIB	1601.69	-0.544568	1.80219e-05	0.000567738	1303.03	1900.35	1524.6	1165.18	1219.32	1873.93	1793.25	2033.88
ENSECAG00000018203	CIB1	1406.4	-0.458923	1.82379e-05	0.000573064	1184.79	1628.02	1228.2	1057.42	1268.74	1606.41	1590.9	1686.74
ENSECAG00000008080	UNG	278.772	-0.823312	1.86161e-05	0.000583447	201.357	356.187	229.076	144.562	230.431	329.417	367.299	371.844
ENSECAG00000020937	KCNA3	2402.8	0.581514	1.8786e-05	0.000587265	2880.1	1925.51	2419.69	3046.46	3174.14	1977.17	2121.1	1678.27
ENSECAG00000022115	MRPL48	566.006	-0.539587	1.89237e-05	0.000590061	461.674	670.338	485.05	419.666	480.305	622.631	665.338	723.043
ENSECAG00000006526	CENPJ	605.096	-0.50607	1.90911e-05	0.000593768	500.088	710.104	535.082	471.086	494.095	662.407	737.853	730.053
ENSECAG00000009482	PPRC1	2035.02	-0.406567	1.92812e-05	0.000598157	1750.45	2319.59	1841.39	1653.84	1756.13	2207.89	2309.47	2441.42
ENSECAG00000026905	RPL37	2317.11	0.439334	1.93358e-05	0.000598333	2668.07	1966.14	2652.38	2606.8	2745.04	1785.29	1949.4	2163.73
ENSECAG00000011475	ZNF703	376.786	0.902313	1.94433e-05	0.00060014	491.152	262.419	325.209	550.798	597.448	256.399	251.665	279.194
ENSECAG00000015040	NASP	1888.82	-0.585689	2.0179e-05	0.000621281	1511.01	2266.62	1520.46	1275.5	1737.08	2055.59	2203.16	2541.11
ENSECAG00000010244	GDE1	1400.54	-0.408673	2.02789e-05	0.000622788	1203.24	1597.83	1251.27	1127.05	1231.41	1645.05	1593.97	1554.48
ENSECAG00000020822	DIAPH1	935.681	-0.881509	2.04668e-05	0.000626982	658.054	1213.31	905.338	612.89	455.935	1269.28	1298.1	1072.55
ENSECAG00000021626	DBT	228.411	0.672508	2.05787e-05	0.000628832	280.326	176.497	296.255	280.436	264.285	188.21	181.339	159.942
ENSECAG00000019161	DIAPH3	1138.52	-0.703073	2.076e-05	0.000632793	866.25	1410.79	1122.09	748.294	728.365	1495.29	1336.08	1400.99
ENSECAG00000008511	HSP90AB1	77554.9	-0.412602	2.08192e-05	0.000633019	66540	88569.8	72541	61345.5	65733.3	83399.6	88878.3	93431.4
ENSECAG00000006077	POLD1	809.833	-0.459952	2.10295e-05	0.000637825	681.941	937.724	721.485	647.051	677.288	886.35	955.601	971.221
ENSECAG00000009716	CDK1	622.404	-0.655406	2.23221e-05	0.000675355	483.344	761.463	560.999	379.528	509.506	715.655	799.525	769.21
ENSECAG00000019321	TXLNA	1722.51	-0.537661	2.25012e-05	0.000679092	1404.76	2040.27	1626.14	1323.51	1264.63	2235.4	1984.61	1900.79
ENSECAG00000014015	APBB1	201.532	-0.8661	2.2584e-05	0.000679913	142.734	260.33	180.968	139.402	107.833	240.972	265.335	274.683
ENSECAG00000017465	MED28	387.317	0.5634	2.26775e-05	0.000681051	462.234	312.399	457.28	429.359	500.064	318.604	293.8	324.793
ENSECAG00000010792	INTS1	2421.31	-0.57966	2.34205e-05	0.000701375	1941.11	2901.51	2382.7	1708.75	1731.88	2948.98	2851.63	2903.91
ENSECAG00000011637	SLC1A5	4973.62	-0.358033	2.34691e-05	0.000701375	4359.52	5587.71	4533.89	4258.13	4286.56	5319.83	5846.36	5596.93
ENSECAG00000023474	TBC1D25	482.311	-0.491429	2.39059e-05	0.000712688	400.844	563.777	390.683	412.951	398.9	574.582	568.005	548.744
ENSECAG00000020698	MELK	856.74	-0.525882	2.39759e-05	0.000713036	702.11	1011.37	793.963	606.312	706.056	1024.72	1012.82	996.577
ENSECAG00000012662	SEMA3A	1194.16	-0.743039	2.50567e-05	0.000742712	893.045	1495.28	1140.05	889.914	649.169	1581.96	1476.28	1427.59
ENSECAG00000020501	ARHGDIA	8062.11	-0.362876	2.50953e-05	0.000742712	7053.43	9070.78	7588.29	6673.91	6898.09	8969.46	9060.19	9182.7
ENSECAG00000012577	HOXA10	1285.4	0.487422	2.56556e-05	0.00075746	1500.73	1070.06	1299.6	1573.45	1629.16	1050.3	1072.29	1087.6
ENSECAG00000018820	CDK16	2677.83	-0.354872	2.59657e-05	0.000764768	2349.99	3005.67	2447.26	2242.52	2360.18	2997.4	3033.85	2985.76
ENSECAG00000006725	TMCC1	637.295	0.624693	2.60999e-05	0.000766874	773.359	501.231	617.172	850.652	852.254	508.666	482.995	512.032
ENSECAG00000000474	GABARAPL2	2872.12	0.456535	2.70265e-05	0.000788413	3322.9	2421.34	2923.86	3461.07	3583.78	2553.81	2306.06	2404.15
ENSECAG00000002113	BARD1	100.015	-1.16722	2.69858e-05	0.000788413	61.4715	138.559	87.8061	53.7083	42.9	155.6	130.633	129.444
ENSECAG00000007069	TUBGCP4	270.801	-0.717548	2.69744e-05	0.000788413	204.835	336.768	237.356	212.509	164.64	330.338	321.023	358.941
ENSECAG00000011788	CDC45	993.107	-0.64631	2.71934e-05	0.000791392	774.438	1211.78	816.786	595.385	911.143	1159.81	1199.37	1276.15
ENSECAG00000011464	ST3GAL5	5122.76	0.369262	2.74308e-05	0.000796407	5775.11	4470.41	5333.8	5953.27	6038.27	4471.95	4397.67	4541.6
ENSECAG00000018564	SPATS2L	715.381	0.536941	2.7847e-05	0.000806573	847.273	583.489	729.462	916.245	896.113	552.01	595.594	602.864
ENSECAG00000023784	COG7	1373.02	-0.399126	2.86756e-05	0.00082861	1184.65	1561.39	1216.99	1193.65	1143.3	1518.98	1516.83	1648.36
ENSECAG00000009568	CENPI	251.564	-0.818237	2.97398e-05	0.000857333	181.836	321.291	229.83	138.28	177.399	341.292	328.099	294.482
ENSECAG00000009678	CSF2	268.079	-1.21933	3.04411e-05	0.000875486	160.942	375.216	260.982	91.0369	130.809	357.756	384.829	383.063
ENSECAG00000010758	KIF24	98.6896	-0.920478	3.05604e-05	0.000876854	68.0959	129.283	72.8689	67.6271	63.7917	134.079	135.627	118.144
ENSECAG00000016590	SLX9	4026.3	0.355123	3.11511e-05	0.00089171	4519.81	3532.78	4472.37	4371.07	4716	3367.31	3576.67	3654.35
ENSECAG00000018552	CDKN2A	668.092	0.488617	3.14592e-05	0.000896331	780.145	556.038	741.664	766.729	832.042	519.78	601.425	546.909
ENSECAG00000020816	PDLIM1	908.284	-0.444515	3.1409e-05	0.000896331	769.933	1046.63	744.416	759.056	806.327	994.41	1025.02	1120.47
ENSECAG00000022695	MAP1A	14080.5	-0.571968	3.18659e-05	0.000903705	11325.6	16835.4	13117.5	11260.9	9598.44	16372.6	14928.6	19204.9
ENSECAG00000023055	GNPDA1	442.052	-0.594126	3.18342e-05	0.000903705	352.055	532.049	405.97	344.4	305.794	516.765	560.807	518.576
ENSECAG00000017963	E2F7	41.9717	-1.41819	3.25696e-05	0.000921525	22.7791	61.1644	28.1226	21.6675	18.5471	60.3651	66.8586	56.2695
ENSECAG00000009012	NA	842.811	0.571182	3.29262e-05	0.00092519	1008.39	677.231	933.206	1000.39	1091.58	603.33	634.513	793.849
ENSECAG00000009751	NUP205	2615	-0.639747	3.28038e-05	0.00092519	2044.12	3185.88	2584.71	1857.57	1690.08	3296.44	3321.28	2939.93
ENSECAG00000019726	NA	175.091	0.824111	3.29191e-05	0.00092519	224.02	126.162	210.543	249.509	212.008	98.4203	142.117	137.95
ENSECAG00000023319	TM6SF2	52.8275	-1.30038	3.30608e-05	0.00092684	30.4989	75.1562	38.7293	24.9629	27.8046	79.912	64.8868	80.6697
ENSECAG00000008683	FTH1	36210.8	-0.429382	3.59436e-05	0.00100535	30861.6	41560.1	34759.3	29308.5	28516.9	42529.5	39241.3	42909.4
ENSECAG00000008857	SNX4	544.419	0.554361	3.61482e-05	0.0010065	647.679	441.159	566.879	734.211	641.946	456.408	438.878	428.191
ENSECAG00000021453	TICRR	230.711	-0.649948	3.61494e-05	0.0010065	179.413	282.01	198.06	175.469	164.709	288.999	287.42	269.611
ENSECAG00000011706	DENND6A	275.881	0.777614	3.62531e-05	0.00100709	348.106	203.655	293.563	414.537	336.219	237.082	202.555	171.328
ENSECAG00000014948	CIP2A	649.022	-0.445718	3.64514e-05	0.00101031	549.643	748.401	536.233	554.919	557.778	716.802	772.498	755.903
ENSECAG00000013814	HECTD2	1267.08	0.644932	3.66148e-05	0.00101254	1544.9	989.263	1726.21	1526.03	1382.47	1193.32	975.782	798.69
ENSECAG00000015891	ISG20L2	2013.41	0.415726	3.75597e-05	0.00103633	2301.14	1725.69	2167.75	2233.34	2502.32	1782.31	1767.08	1627.69
ENSECAG00000020385	NA	15349.6	-0.440449	4.02898e-05	0.00110915	13025.4	17673.9	12576.4	12599.8	13899.9	16107.5	16983.4	19930.7
ENSECAG00000020855	MYO18A	4086.22	-0.482493	4.06634e-05	0.00111692	3409.21	4763.23	3838.28	3497.5	2891.85	4729.25	4624.62	4935.81
ENSECAG00000010939	ANGPTL1	226.122	-0.745424	4.16689e-05	0.00114197	168.733	283.511	203.718	163.352	139.13	278.18	305.842	266.511
ENSECAG00000015584	TUSC2	775.211	0.490448	4.25684e-05	0.00116401	905.354	645.068	821.466	933.355	961.241	646.409	692.797	596
ENSECAG00000010821	RACGAP1	728.748	-0.494123	4.3363e-05	0.00118046	604.741	852.756	665.863	551.313	597.046	885.489	878.145	794.634
ENSECAG00000015806	CCNB1	1146.93	-0.55072	4.32758e-05	0.00118046	930.813	1363.05	969.277	766.336	1056.83	1279.82	1381.41	1427.92
ENSECAG00000016773	NABP1	486.642	0.492558	4.36474e-05	0.00118293	568.893	404.392	527.31	597.684	581.684	399.443	416.205	397.528
ENSECAG00000018894	RPL22L1	627.339	-0.588082	4.35667e-05	0.00118293	501.302	753.376	576.926	425.85	501.131	679.983	779.229	800.916
ENSECAG00000013768	NA	2427.77	-0.416085	4.41581e-05	0.00119413	2080.33	2775.2	2267.43	1953.56	2020.01	2740.9	2631.78	2952.93
ENSECAG00000017205	CCPG1	1351.2	-0.663322	4.47439e-05	0.00120729	1045.77	1656.62	1322.97	988.779	825.565	1756.17	1528.02	1685.68
ENSECAG00000010489	BRMS1	1109.16	-0.435238	4.58888e-05	0.00123546	943.532	1274.78	917.262	895.51	1017.82	1203.97	1271.36	1349
ENSECAG00000009621	INCENP	895.599	-0.54592	4.60265e-05	0.00123644	728.532	1062.67	750.215	627.111	808.271	988.301	1018.49	1181.2
ENSECAG00000007187	BRWD3	684.194	0.457803	4.65583e-05	0.00124799	791.513	576.874	813.174	828.273	733.092	579.815	598.088	552.719
ENSECAG00000013706	SMAD6	302.648	0.580198	4.70616e-05	0.00125872	362.659	242.637	395.283	362.571	330.123	238.085	245.411	244.413
ENSECAG00000007149	ADCY7	129.008	-1.047	4.7711e-05	0.0012733	83.8825	174.133	109.893	79.12	62.6345	205.035	180.149	137.216
ENSECAG00000010260	IFNAR1	330.825	0.815867	4.98213e-05	0.00132672	421.737	239.913	516.815	437.747	310.651	278.798	215.784	225.158
ENSECAG00000011310	BCAT2	1868.52	-0.485965	4.99582e-05	0.00132748	1556.63	2180.41	1807.51	1464.82	1397.55	2234.04	2087.74	2219.46
ENSECAG00000021748	ZNHIT2	1065.54	0.568301	5.02225e-05	0.0013316	1272.88	858.196	1046.05	1334.81	1437.78	787.719	924.588	862.282
ENSECAG00000012927	KIAA0319L	1043.11	-0.644399	5.07989e-05	0.00134397	813.864	1272.36	997.583	820.062	623.946	1239.75	1252.18	1325.14
ENSECAG00000020223	HACD1	82.2237	1.01848	5.17822e-05	0.00136703	110.215	54.2329	90.7333	114.885	125.026	46.9112	58.8774	56.9102
ENSECAG00000000516	CHPF	9319.84	-0.505304	5.20416e-05	0.00137091	7704.12	10935.6	9183.09	7177.71	6751.56	10562.4	10857.7	11386.6
ENSECAG00000000770	SLC35C1	211.894	-0.816006	5.34047e-05	0.00139778	153.421	270.366	198.943	131.572	129.749	286.386	245.369	279.343
ENSECAG00000008334	SMARCA4	9013.49	0.42123	5.32178e-05	0.00139778	10320.7	7706.29	9173.5	10566	11222.5	7341.65	7604.06	8173.17
ENSECAG00000023981	MSL1	583.349	0.485351	5.33408e-05	0.00139778	680.28	486.418	714.118	675.129	651.592	532.242	459.774	467.239
ENSECAG00000007369	KDM3A	1238.32	0.409744	5.52262e-05	0.00144237	1413.15	1063.48	1301.9	1495.87	1441.7	1029.57	1088.04	1072.83
ENSECAG00000010249	NA	1514.67	0.66724	5.54976e-05	0.00144637	1859.37	1169.98	1455.41	1876.38	2246.31	996.451	1205.7	1307.78
ENSECAG00000024762	RECQL	1966.53	-0.449089	5.56812e-05	0.00144807	1662.58	2270.49	1892.23	1587.17	1508.33	2281.68	2311.19	2218.59
ENSECAG00000018591	NA	155.764	0.78694	5.58318e-05	0.0014489	197.481	114.047	176.179	197.545	218.719	95.7	123.16	123.281
ENSECAG00000024917	ALG3	643.095	-0.469059	5.6005e-05	0.00145032	539.566	746.623	587.843	519.803	511.053	736.506	722.588	780.776
ENSECAG00000015858	NDEL1	1849.82	-0.342223	5.61459e-05	0.00145089	1631.62	2068.02	1647.82	1639.19	1607.85	2073.94	2017.82	2112.31
ENSECAG00000020592	JUP	1520.56	-0.50186	5.64072e-05	0.00145457	1258.4	1782.72	1475.24	1191.45	1108.52	1827.86	1787.16	1733.13
ENSECAG00000020104	ARSA	1059.3	-0.537896	5.70158e-05	0.00146717	864.347	1254.26	983.886	823.347	785.808	1120.46	1239.2	1403.11
ENSECAG00000012372	SPNS1	1222.01	-0.418256	5.92466e-05	0.00152137	1046.36	1397.65	1088.54	958.776	1091.78	1380.56	1346.62	1465.77
ENSECAG00000008931	C5H1orf112	188.154	-0.712634	6.04588e-05	0.00154924	142.571	233.737	164.975	121.268	141.472	232.613	229.83	238.768
ENSECAG00000012624	POLD3	434.051	-0.496279	6.10196e-05	0.00156034	360.097	508.005	357.01	359.288	363.994	478.804	540.931	504.282
ENSECAG00000011618	EDN1	334.628	1.10068	6.13802e-05	0.00156628	456.57	212.686	248.528	504.194	616.988	172.504	242.629	222.925
ENSECAG00000010558	PTGFR	168.144	0.770102	6.57585e-05	0.00167266	211.771	124.518	176.902	227.649	230.76	124.336	137.697	111.522
ENSECAG00000011751	CUL9	280.191	-0.650901	6.58225e-05	0.00167266	218.302	342.08	242.913	202.028	209.966	314.696	320.769	390.775
ENSECAG00000007321	NA	345.242	-0.618055	6.59613e-05	0.00167271	272.596	417.888	286.682	283.375	247.731	437.268	356.377	460.018
ENSECAG00000011707	NA	713.074	0.518009	6.62755e-05	0.00167719	840.316	585.831	738.084	853.422	929.441	561.558	559.529	636.407
ENSECAG00000017656	NDUFB7	426.845	0.484607	6.98404e-05	0.00176012	498.173	355.518	507.413	497.66	489.445	341.687	350.117	374.751
ENSECAG00000020115	TMC6	609.519	-0.549482	6.97355e-05	0.00176012	494.793	724.244	519.749	428.907	535.724	651.89	796.845	723.997
ENSECAG00000024127	CENPF	638.261	-0.605216	7.03959e-05	0.00177047	506.773	769.75	513.237	437.486	569.596	705.074	704.236	899.94
ENSECAG00000021614	RFC3	1128.59	-0.483896	7.09495e-05	0.00178048	941.109	1316.07	945.423	813.117	1064.79	1279.45	1356.35	1312.42
ENSECAG00000024282	HTR2A	282.329	1.1571	7.10852e-05	0.00178048	389.611	175.047	220.083	392.489	556.26	172.487	219.911	132.741
ENSECAG00000013603	TMEM39B	243.109	-0.633139	7.14459e-05	0.00178586	190.683	295.536	212.103	180.262	179.684	302.687	270.453	313.468
ENSECAG00000011492	CDCA7	250.724	-0.724088	7.17809e-05	0.00179057	188.815	312.632	233.779	169.288	163.377	307.077	341.594	289.226
ENSECAG00000011661	NSD2	3005.15	-0.441284	7.19881e-05	0.00179208	2548.62	3461.68	2888.88	2318.97	2438.02	3520.8	3600.14	3264.11
ENSECAG00000003235	FANCI	506.606	-0.612114	7.29354e-05	0.00180442	400.499	612.713	454.741	316.439	430.316	621.194	636.608	580.336
ENSECAG00000010339	TLR4	542.97	-0.516085	7.32107e-05	0.00180442	446.758	639.182	508.47	432.857	398.946	647.044	626.616	643.887
ENSECAG00000019664	HID1	145.219	-0.995196	7.31973e-05	0.00180442	96.9782	193.459	110.612	120.028	60.2942	211.738	172.142	196.498
ENSECAG00000020347	ARMH3	295.548	-0.599987	7.31675e-05	0.00180442	234.95	356.147	254.924	245.846	204.08	371.175	333.129	364.137
ENSECAG00000024958	SLC4A2	7025.76	-0.342811	7.3222e-05	0.00180442	6194.62	7856.9	6645.81	5839.61	6098.44	7931.24	7928.18	7711.28
ENSECAG00000007580	ARL6IP6	440.076	-0.582998	7.45999e-05	0.00182367	351.909	528.242	406.357	324.095	325.276	562.479	547.199	475.046
ENSECAG00000013746	SPRY1	1054.24	0.515836	7.4567e-05	0.00182367	1240.65	867.824	1036.53	1301.44	1383.97	870.903	899.654	832.914
ENSECAG00000014404	WDR62	399.374	-0.612844	7.45158e-05	0.00182367	315.814	482.934	379.497	290.912	277.032	468.043	469.511	511.248
ENSECAG00000017908	ST6GALNAC4	1837.85	-0.509122	7.44706e-05	0.00182367	1516.82	2158.89	1806.56	1365.59	1378.31	2074.26	2159.23	2243.17
ENSECAG00000012069	MARCHF6	2707.46	-0.391688	7.6489e-05	0.00186612	2341.65	3073.27	2498.69	2386.99	2139.27	3228.11	3054.82	2936.89
ENSECAG00000015029	TGFB3	1119.76	-0.628052	7.68444e-05	0.00187105	879.617	1359.9	1099.3	852.128	687.425	1315.54	1392.82	1371.35
ENSECAG00000008542	NA	21632	0.389627	7.70894e-05	0.00187329	24536	18728	22965.2	24153.1	26489.7	17127.6	19457.5	19598.8
ENSECAG00000008522	TAF6	2663.23	-0.336656	7.86617e-05	0.0019077	2354.13	2972.34	2394	2300.73	2367.66	2829.36	3028.78	3058.86
ENSECAG00000014482	TOR2A	426.227	0.714326	7.91546e-05	0.00191217	530.031	322.423	425.055	511.792	653.245	276.783	334.688	355.797
ENSECAG00000015069	BHLHE40	2220.87	0.866036	7.91589e-05	0.00191217	2868.2	1573.54	1749.68	2987.15	3867.77	1434.28	1738.36	1547.96
ENSECAG00000005548	PARP2	443.552	-0.482458	7.98855e-05	0.00192548	370.221	516.882	380.223	380.414	350.027	506.745	504.584	539.318
ENSECAG00000022112	AP4B1	534.789	-0.530837	8.00249e-05	0.00192548	437.37	632.208	496.489	439.955	375.665	622.395	637.976	636.254
ENSECAG00000011098	MFSD11	585.655	-0.619048	8.02891e-05	0.00192804	461.57	709.741	546.771	472.83	365.108	717.038	748.728	663.456
ENSECAG00000000931	TMEM119	134.529	1.03175	8.07967e-05	0.00193643	181.072	87.9854	125.963	190.353	226.899	82.6019	73.0888	108.266
ENSECAG00000025072	KDM2A	1974.49	-0.575232	8.17041e-05	0.00195434	1585.67	2363.31	1903.04	1579.3	1274.66	2563.85	2280.4	2245.69
ENSECAG00000010315	MSH2	552.771	-0.651742	8.21978e-05	0.00196231	429.909	675.632	542.902	349.063	397.762	665.482	661.098	700.316
ENSECAG00000023808	ATAD2	915.547	-0.866105	8.34372e-05	0.00198802	648.417	1182.68	941.844	475.676	527.731	1332.8	1143.72	1071.51
ENSECAG00000014320	PPL	339.174	0.659131	8.44463e-05	0.00200815	415.89	262.458	359.161	410.618	477.892	254.97	230.742	301.661
ENSECAG00000006474	LGALS3	7030.01	-0.438162	8.47198e-05	0.00201074	5971	8089.02	6528.8	5812.95	5571.24	7980.7	7295.8	8990.55
ENSECAG00000011234	NA	1596.64	0.582111	8.50691e-05	0.00201511	1914.88	1278.4	1520.99	2039.13	2184.53	1323.39	1139.45	1372.35
ENSECAG00000024652	FUCA1	1508.2	-0.418433	8.55258e-05	0.00202201	1291.34	1725.05	1316.57	1335.96	1221.49	1560	1772.38	1842.78
ENSECAG00000019577	PEX6	654.071	-0.490382	8.63454e-05	0.00202962	543.709	764.433	610.879	514.676	505.573	814.383	737.11	741.806
ENSECAG00000021048	ALDH1L1	137.147	-0.835767	8.63137e-05	0.00202962	98.5574	175.737	120.535	85.8426	89.2943	173.37	158.945	194.896
ENSECAG00000024196	KIFC1	725.275	-0.489362	8.60449e-05	0.00202962	603.634	846.916	637.238	524.384	649.279	818.373	828.392	893.985
ENSECAG00000012141	NA	2847.04	-0.382243	8.69578e-05	0.0020357	2472.25	3221.84	2638.92	2265.21	2512.61	3077.47	3235.21	3352.82
ENSECAG00000015230	LGALS8	626.632	-0.519429	8.68485e-05	0.0020357	514.89	738.373	561.899	550.614	432.156	729.912	747.146	738.062
ENSECAG00000024606	ATG13	329.483	-0.84699	8.71039e-05	0.0020357	235.157	423.81	323.791	207.778	173.9	462.255	431.463	377.713
ENSECAG00000022770	PTTG1IP	5129.49	-0.395326	8.89063e-05	0.00206991	4430.97	5828.02	4878.66	4431.83	3982.41	5895.39	5644.02	5944.64
ENSECAG00000023033	RCOR2	205.468	0.71471	8.88756e-05	0.00206991	255.828	155.107	258.693	227.086	281.705	138.742	144.845	181.734
ENSECAG00000009241	NA	238.488	0.664123	8.95008e-05	0.00207979	292.464	184.512	241.076	323.5	312.815	186.051	185.525	181.961
ENSECAG00000011342	CIC	2155.49	-0.387002	9.01791e-05	0.00209157	1867.96	2443.01	2025.07	1880.71	1698.11	2445.18	2433.99	2449.87
ENSECAG00000009536	YWHAE	11861.2	-0.325592	9.10416e-05	0.00210597	10528.1	13194.4	11212.8	10080.3	10291.1	13560.1	13078.7	12944.3
ENSECAG00000020103	DSTN	6940.51	0.320996	9.11444e-05	0.00210597	7709.78	6171.24	7282.51	7782.24	8064.6	6200.45	6058.02	6255.26
ENSECAG00000011479	PLAC9	827.715	0.573471	9.14754e-05	0.00210963	990.558	664.872	796.826	1087.07	1087.78	620.686	656.363	717.568
ENSECAG00000017002	LARP1	5293.08	-0.419128	9.194e-05	0.00211635	4529.2	6056.97	5124.54	4389.59	4073.46	6239.6	6064.57	5866.72
ENSECAG00000001129	HMOX1	9790.31	-0.563509	9.37703e-05	0.00215443	7902.19	11678.4	9810.05	6884.81	7011.7	10629.6	12004.2	12401.6
ENSECAG00000009576	MMS22L	279.464	-0.860481	9.52834e-05	0.00218508	198.204	360.723	268.539	176.459	149.615	414.393	358.318	309.459
ENSECAG00000024930	GANC	96.0055	-1.10386	9.54882e-05	0.00218568	60.7916	131.219	86.8569	54.9302	40.5876	137.318	138.701	117.64
ENSECAG00000011060	CRCP	181.156	-0.675421	9.70347e-05	0.00221693	139.266	223.047	145.384	143.961	128.453	238.772	226.951	203.417
ENSECAG00000025150	LMO4	1584.82	0.526444	0.000100709	0.00229658	1871.14	1298.51	1511.81	1978.65	2122.96	1262.27	1292.25	1341
ENSECAG00000009318	EHBP1	1039.73	0.543327	0.000101215	0.00230381	1233.18	846.276	1005.12	1282.84	1411.56	896.362	829.93	812.537
ENSECAG00000007279	MEX3A	86.701	1.00887	0.000101663	0.00230972	115.543	57.8593	95.6251	121.266	129.737	61.7834	66.9275	44.867
ENSECAG00000005800	NA	117.701	-0.838145	0.000104562	0.00236976	84.3476	151.055	99.9146	84.707	68.4211	158.32	145.781	149.064
ENSECAG00000009624	ADIPOR1	3343.29	0.318007	0.000105081	0.00236976	3710.59	2976	3592.98	3782.63	3756.15	2870.23	3024.09	3033.68
ENSECAG00000015794	ANXA1	40215.7	0.339579	0.000104951	0.00236976	44927.3	35504.1	41330.8	45688.7	47762.5	34662.2	35658.9	36191.2
ENSECAG00000021210	BPNT1	1051.17	-0.483636	0.000104718	0.00236976	876.275	1226.07	963.592	919.498	745.734	1208.62	1292.62	1176.96
ENSECAG00000022664	SNX3	4867.1	0.348524	0.000105949	0.00238493	5452.73	4281.46	5218.32	5286.85	5853.01	4194.93	4175.17	4474.29
ENSECAG00000006674	RRAD	534.181	0.608862	0.000107336	0.00241172	645.489	422.873	507.47	688.579	740.418	408.048	424.706	435.866
ENSECAG00000007619	MAPK8IP1	329.093	0.633024	0.000109144	0.00244784	400.609	257.578	334.882	411.289	455.656	240.988	246.086	285.659
ENSECAG00000016611	NA	41.588	1.63952	0.000110077	0.00245973	63.0436	20.1325	32.8939	67.1004	89.1366	15.4146	23.3793	21.6035
ENSECAG00000018269	MROH1	274.028	-0.812468	0.000109953	0.00245973	198.676	349.381	273.138	165.141	157.748	361.013	341.061	346.069
ENSECAG00000012780	CBX3	2511.22	-0.324588	0.00011292	0.00251865	2229.62	2792.81	2325.89	2182.03	2180.93	2801.78	2833.68	2742.98
ENSECAG00000021784	NA	149.657	0.722202	0.000117399	0.00261379	186.613	112.702	191.2	168.498	200.14	102.902	111.955	123.248
ENSECAG00000014702	MEDAG	1531.66	0.384263	0.000118608	0.0026359	1733.71	1329.61	1809.36	1715.89	1675.88	1406.94	1353.09	1228.79
ENSECAG00000019416	POLR3A	1726.32	-0.364874	0.000121416	0.0026934	1509.39	1943.25	1518.38	1474.13	1535.65	1802.95	2023.25	2003.56
ENSECAG00000000406	ILRUN	1328.8	-0.592961	0.000123862	0.00272787	1059.16	1598.45	1256.08	1078.49	842.906	1804.4	1511.96	1478.99
ENSECAG00000009708	UMPS	4025.62	-0.31552	0.000123628	0.00272787	3586.78	4464.45	3751.01	3488.25	3521.08	4472.59	4570.72	4350.04
ENSECAG00000022504	CTBP2	2332.47	0.481484	0.000123371	0.00272787	2718.36	1946.57	2284.42	2748.89	3121.78	1870.26	1983.31	1986.14
ENSECAG00000024709	COPS2	3046.07	0.304962	0.0001237	0.00272787	3366.9	2725.24	3299.83	3365.41	3435.47	2765.64	2679.85	2730.24
ENSECAG00000011152	STIL	175.887	-0.706809	0.000124915	0.00274612	133.374	218.4	151.154	129.506	119.463	236.173	223.688	195.339
ENSECAG00000026862	GCSH	1138.23	0.404226	0.000126132	0.00276788	1296.03	980.427	1341.91	1253.8	1292.39	1062.57	970.6	908.112
ENSECAG00000005098	SLC35A5	416.238	-0.628159	0.000128105	0.00280615	326.821	505.656	357.193	318.379	304.89	611.268	432.507	473.193
ENSECAG00000013276	NA	845.557	0.485205	0.000129544	0.00283258	986.755	704.36	855.757	1009.83	1094.68	657.583	727.688	727.809
ENSECAG00000024564	PEBP1	1589.79	-0.337939	0.0001305	0.00284839	1404.68	1774.91	1420.72	1367.46	1425.85	1728.19	1773.64	1822.89
ENSECAG00000021629	BTF3	6781.31	0.291196	0.000131108	0.00285656	7463.45	6099.16	7326.74	7358.53	7705.09	5998.26	6198.57	6100.64
ENSECAG00000011251	PARP16	99.7702	-0.959984	0.000135069	0.00293242	67.5208	132.02	84.3054	66.0973	52.1596	140.956	143.864	111.239
ENSECAG00000022744	RHBDD3	288.82	-0.580803	0.000134839	0.00293242	231.501	346.139	262.903	206.808	224.791	338.344	336.519	363.554
ENSECAG00000013857	DIMT1	950.238	0.365217	0.000136178	0.00295124	1069.89	830.587	1040.33	1079.95	1089.38	826.868	837.039	827.854
ENSECAG00000005329	OVCA2	902.81	0.497952	0.00013919	0.00300749	1057.38	748.241	904.613	1099.53	1168	685.634	788.961	770.128
ENSECAG00000005795	GPHN	411.41	-0.506413	0.000139265	0.00300749	339.773	483.048	381.59	321.755	315.973	484.17	486.916	478.058
ENSECAG00000004306	NA	5.2869	-5.6757	0.000139752	0.00301267	0	10.5738	0	0	0	12.0041	4.02608	15.6912
ENSECAG00000007845	PSMD1	12774.5	-0.31665	0.000143125	0.00307995	11378.5	14170.6	11991.8	11149.5	10994.2	13633.7	14090.4	14787.6
ENSECAG00000017245	TAB1	512.824	0.600795	0.000143405	0.00308056	618.1	407.548	489.065	643.201	722.035	406.213	420.52	395.911
ENSECAG00000013475	SEC61A1	19253.2	-0.321168	0.000147429	0.00316145	17118.5	21387.9	17889.4	17377.7	16088.3	22291.3	21277.6	20594.6
ENSECAG00000010653	SOX2	97.6588	0.928738	0.000148619	0.00318139	128.206	67.112	97.406	135.521	151.69	65.0739	64.9372	71.325
ENSECAG00000007525	CPSF4	158.389	-0.836912	0.000150122	0.00320417	113.888	202.891	96.2905	93.6929	151.681	190.237	200.918	217.517
ENSECAG00000024558	CENPE	226.376	-0.745175	0.000150208	0.00320417	169.492	283.261	148.941	190.203	169.331	223.22	294.551	332.012
ENSECAG00000020856	EIF2AK3	1228.76	-0.599744	0.00015083	0.00321185	976.829	1480.68	1158.9	1011.99	759.597	1631.15	1325.17	1485.73
ENSECAG00000010672	PLXDC1	167.063	0.770854	0.000151277	0.00321575	211.034	123.092	168.658	227.98	236.464	113.74	115.491	140.045
ENSECAG00000009413	NA	320.003	0.58903	0.000152151	0.00322873	384.967	255.038	356.389	366.607	431.906	229.874	248.875	286.366
ENSECAG00000017464	ZNF207	3920.78	-0.31569	0.000152638	0.00323344	3494.01	4347.55	3421.98	3595.59	3464.45	4304.5	4186.43	4551.71
ENSECAG00000013449	PIP4K2C	319.99	-0.593034	0.000154034	0.00325736	254.852	385.127	300.904	238.839	224.815	400.576	390.183	364.622
ENSECAG00000017197	RANBP1	2940.09	0.460607	0.000157106	0.0033166	3405.87	2474.32	3510.92	2944.67	3762.01	2224.25	2577.14	2621.58
ENSECAG00000013436	TCEA1	1737.87	0.345528	0.000158431	0.00333135	1944.49	1531.25	1893.02	1946.93	1993.53	1587.24	1559.63	1446.88
ENSECAG00000013680	TLE1	92.4865	0.982865	0.000158468	0.00333135	122.989	61.9836	87.9119	138.425	142.631	58.1547	60.7483	67.048
ENSECAG00000016932	TRIM26	1064.4	-0.591027	0.000158895	0.00333135	849.254	1279.55	1079.06	731.409	737.294	1280.96	1236.77	1320.93
ENSECAG00000022237	NA	1224.58	-0.482414	0.000158746	0.00333135	1021.75	1427.4	1189.8	921.433	954.016	1459.84	1322.99	1499.38
ENSECAG00000006501	FJX1	41.5453	1.38915	0.000159614	0.00334069	60.0958	22.9948	45.6069	51.3552	83.3254	22.6454	25.4316	20.9073
ENSECAG00000026834	TMEM167A	147.651	0.783314	0.000163947	0.00342551	186.981	108.321	149.137	208.114	203.692	96.0855	113.442	115.434
ENSECAG00000019520	SSR1	9635.21	-0.326005	0.000166962	0.00348255	8550.83	10719.6	8804.46	8911.9	7936.14	11096	10599.6	10463.1
ENSECAG00000020411	NA	222.371	1.26557	0.000167853	0.00349517	314.374	130.368	146.185	311.88	485.056	124.468	105.577	161.06
ENSECAG00000021963	POMGNT1	944.796	-0.487082	0.000168184	0.0034961	786.49	1103.1	911.821	771.755	675.893	1119.45	1123.22	1066.64
ENSECAG00000015790	SLF1	240.425	-0.636075	0.000169178	0.0035108	188.24	292.61	214.084	153.479	197.158	294.409	285.46	297.961
ENSECAG00000013506	UBL4A	286.816	0.552568	0.000171559	0.00355419	341.025	232.606	309.651	338.461	374.962	241.748	230.941	225.13
ENSECAG00000019128	ARPC5	2034.45	-0.587837	0.000171873	0.00355465	1625.19	2443.72	1975.21	1652.51	1247.84	2523.06	2563.96	2244.14
ENSECAG00000017710	NA	408.387	0.475515	0.000173026	0.00357245	474.798	341.976	462.519	489.597	472.28	336.138	367.086	322.704
ENSECAG00000015412	WDHD1	673.119	-0.598486	0.000173703	0.00358038	535.088	811.149	665.059	489.062	451.144	862.215	829.05	742.182
ENSECAG00000022288	ADCY6	357.623	-0.585849	0.000174903	0.00359906	285.718	429.528	330.588	289.961	236.606	446.318	437.253	405.013
ENSECAG00000022794	NA	205.988	-0.75451	0.000176837	0.00363275	153.274	258.702	196.778	142.495	120.551	252.631	248.203	275.271
ENSECAG00000023705	DERL1	1355.41	-0.393261	0.000177497	0.00364019	1171.34	1539.48	1182.52	1246.53	1084.97	1594.73	1587.96	1435.74
ENSECAG00000022810	DENND2B	710.764	-0.482626	0.000178547	0.00365557	593.004	828.524	661.217	607.463	510.331	834.542	788.464	862.567
ENSECAG00000024974	NA	2068.43	0.373302	0.000179787	0.0036748	2334.07	1802.8	2356.21	2491.01	2154.98	1885.08	1816.28	1707.04
ENSECAG00000016029	TRAIP	128.237	-0.765261	0.000180772	0.00368877	94.8866	161.587	112.3	83.1178	89.242	168.301	159.084	157.377
ENSECAG00000005925	MYBL2	3349.97	-0.430683	0.000181651	0.00370054	2853.99	3845.94	2725.7	2600.3	3235.97	3529.42	3941.42	4066.99
ENSECAG00000000463	DOLPP1	345.865	-0.491448	0.000182184	0.00370522	287.447	404.283	301.901	270.852	289.589	414.276	397.512	401.062
ENSECAG00000015868	SECISBP2	746.476	0.424266	0.000182889	0.00371338	855.777	637.175	815.884	879.456	871.99	579.744	667.255	664.526
ENSECAG00000019578	CDCA5	100.338	-1.00148	0.000189022	0.00383154	66.6987	133.978	92.668	46.0768	61.3513	136.983	139.107	125.843
ENSECAG00000017026	PRDX3	2355	-0.372201	0.000190756	0.00386029	2052.43	2657.58	2254.96	1952.91	1949.4	2740.92	2682.3	2549.51
ENSECAG00000010395	RIN1	208.491	-0.671646	0.000191349	0.00386589	160.688	256.294	185.296	157.639	139.129	286.215	231.914	250.754
ENSECAG00000016063	FANCG	1173.55	-0.422818	0.000193407	0.00389459	1002.89	1344.2	1112.1	900.712	995.864	1290.36	1338.96	1403.29
ENSECAG00000016804	PBX3	442.227	0.5078	0.000193319	0.00389459	519.185	365.27	468.713	499.782	589.059	373.112	369.571	353.128
ENSECAG00000018918	TRIP13	246.247	-0.703064	0.000195629	0.00393286	187.169	305.326	235.635	150.931	174.94	303.421	326.455	286.101
ENSECAG00000012315	EVL	874.408	0.728277	0.000197613	0.00395972	1090.88	657.937	761.306	1085.99	1425.35	613.574	640.524	719.713
ENSECAG00000017714	FDX1	343.261	0.515731	0.000197389	0.00395972	403.562	282.96	421.737	374.739	414.21	296.867	292.962	259.051
ENSECAG00000011729	ST6GAL2	99.5722	1.00143	0.00020198	0.00404059	132.916	66.2286	98.3521	124.212	176.183	56.3849	72.9455	69.3553
ENSECAG00000024218	PCBP4	481.482	0.471921	0.00020363	0.00406694	559.522	403.442	498.813	594.34	585.414	410.337	404.168	395.822
ENSECAG00000019432	NLRX1	2398.4	-0.401995	0.000204137	0.00407042	2066.17	2730.63	2344.05	1910.79	1943.66	2682.97	2794.06	2714.87
ENSECAG00000025087	SEC23B	6555.05	-0.404261	0.000207756	0.00413583	5642.1	7467.99	6328.85	5500.01	5097.46	7976.59	7396.45	7030.94
ENSECAG00000014477	GANAB	9744.68	-0.513086	0.000208988	0.0041536	8029.67	11459.7	9935.98	7282.71	6870.32	11789.5	11138	11451.6
ENSECAG00000007779	MMUT	1170.32	-0.386416	0.000213813	0.0042162	1014.11	1326.53	1100.94	960.419	980.962	1365.47	1347.73	1266.38
ENSECAG00000009069	NA	929.369	0.452292	0.000213092	0.0042162	1074.48	784.255	989.13	1034.31	1200.01	737.671	761.604	853.49
ENSECAG00000010305	ALB	81.0107	-0.918756	0.000212578	0.0042162	55.8795	106.142	60.6568	54.8102	52.1713	115.538	112.419	90.4686
ENSECAG00000013668	GPAA1	2917.99	-0.397394	0.000213536	0.0042162	2518.45	3317.53	2863.97	2359	2332.37	3300.96	3313.4	3338.22
ENSECAG00000023375	DIS3L2	557.041	0.403414	0.000213863	0.0042162	634.378	479.705	631.656	639.494	631.983	477.275	484.974	476.866
ENSECAG00000001481	SAMD9L	1450.06	-0.712464	0.000214833	0.0042285	1099.02	1801.11	1479.77	1030.87	786.412	1887.3	1622.35	1893.69
ENSECAG00000002830	STRN4	2100.49	0.351157	0.000215944	0.00424354	2355.22	1845.75	2188.82	2368.01	2508.83	1858.86	1786.59	1891.8
ENSECAG00000013090	POLA1	335.058	-0.729416	0.000219592	0.0043083	251.857	418.258	338.22	210.893	206.458	432.23	431.189	391.355
ENSECAG00000024316	RBL1	366.823	-0.713405	0.000221657	0.00434184	277.643	456.003	365.185	250.865	216.877	493.622	455.511	418.875
ENSECAG00000023458	OLFM2	37.3115	1.52382	0.000225085	0.00440193	55.2907	19.3322	37.7178	82.9635	45.1908	22.2159	19.2581	16.5227
ENSECAG00000014422	OAS2	463.434	-0.889619	0.000226761	0.00442763	324.677	602.191	477.673	261.034	235.325	670.52	491.363	644.689
ENSECAG00000005228	PHGDH	768.802	-0.547819	0.000233958	0.00455517	624.362	913.241	767.163	524.072	581.851	910.451	924.013	905.26
ENSECAG00000021393	RRAS2	1740.36	0.385543	0.000234038	0.00455517	1971.53	1509.19	1783.52	1969.71	2161.36	1550.63	1496.89	1480.05
ENSECAG00000026808	APRT	1152.24	0.394357	0.00023707	0.00460685	1309.29	995.2	1275.03	1283.74	1369.1	900.709	1028.65	1056.24
ENSECAG00000009292	SLC35F5	1231.17	-0.35079	0.000239807	0.00465264	1082.37	1379.98	1109.61	1113.63	1023.87	1369.48	1352.79	1417.66
ENSECAG00000000497	THOC7	887.149	0.40159	0.000246085	0.00474868	1009.91	764.389	920.779	1072.87	1036.08	790.792	740.055	762.319
ENSECAG00000014306	PSMD11	2578.14	-0.323433	0.000246233	0.00474868	2290.72	2865.56	2248.17	2344.85	2279.14	2925.57	2695.29	2975.81
ENSECAG00000015360	IFT122	254.273	-0.638907	0.000246232	0.00474868	198.792	309.754	238.094	198.227	160.053	308.296	304.672	316.293
ENSECAG00000022948	PISD	547.734	-0.418512	0.000246312	0.00474868	469.096	626.372	454.802	475.083	477.404	596.756	630.443	651.918
ENSECAG00000024704	CETN3	1260.17	0.37162	0.000248944	0.00479187	1421.98	1098.35	1438.89	1407.98	1419.08	1001.91	1140.42	1152.72
ENSECAG00000008220	NA	1064.05	0.52749	0.000250568	0.00481555	1257.01	871.098	1038.69	1265.71	1466.62	810.898	846.835	955.562
ENSECAG00000015231	NA	50.7608	-1.19668	0.000253155	0.00485044	30.854	70.6677	31.5521	40.1318	20.8781	62.0133	74.8939	75.0959
ENSECAG00000017629	CRKL	392.378	-0.80354	0.000253177	0.00485044	285.494	499.262	378.496	275.192	202.793	589.354	495.595	412.837
ENSECAG00000014059	ECT2	850.456	-0.371744	0.000254026	0.00485909	741.151	959.762	762.734	739.26	721.459	980.564	979.974	918.747
ENSECAG00000000235	MTBP	365.287	-0.565237	0.000256907	0.00489123	294.325	436.25	334.341	248.29	300.343	468.163	440.413	400.173
ENSECAG00000010554	MSMO1	1551.3	0.347362	0.000256463	0.00489123	1736.71	1365.89	1688.55	1700.43	1821.14	1409.48	1397.15	1291.04
ENSECAG00000013162	PCNA	2838.36	-0.351705	0.000256566	0.00489123	2494.02	3182.69	2676.72	2278.76	2526.6	3089.44	3257.05	3201.59
ENSECAG00000022618	INAVA	234.367	0.768422	0.000260689	0.00495552	295.096	173.638	235.869	270.35	379.068	193.109	180.307	147.496
ENSECAG00000012993	JAG1	707.891	0.575635	0.00026212	0.00497499	846.465	569.318	929.562	854.798	755.035	635.6	621.488	450.865
ENSECAG00000015042	NFKB1	1506.61	-0.372931	0.000264794	0.00501362	1312.6	1700.63	1423.54	1307.04	1207.21	1706.72	1750.42	1644.73
ENSECAG00000023199	COL24A1	37.2328	1.2585	0.000264976	0.00501362	52.5495	21.9161	46.8245	49.3442	61.4797	21.9859	21.2508	22.5118
ENSECAG00000022880	HIP1	1590.15	-0.43452	0.000267115	0.00504629	1352.12	1828.18	1504.55	1394.63	1157.19	1855.04	1878.96	1750.55
ENSECAG00000021727	MEX3C	2382.42	0.451005	0.000274006	0.00516848	2751.96	2012.88	2308.65	2797.42	3149.81	2041.39	1982.11	2015.14
ENSECAG00000009231	NARF	767.602	0.385177	0.000275553	0.00518965	868.984	666.22	872.523	876.887	857.541	671.992	701.314	625.355
ENSECAG00000022413	EIF3D	12904.1	-0.309063	0.000277149	0.00521168	11527.4	14280.8	11480.4	11077.3	12024.5	13422.8	14821.9	14597.6
ENSECAG00000010203	SLC39A3	417.583	-0.492346	0.000278006	0.00521976	347.141	488.026	330.012	316.516	394.896	485.501	485.944	492.631
ENSECAG00000005166	MGAT2	2605.37	-0.31341	0.000281461	0.00527652	2323.22	2887.52	2451.12	2297.2	2221.34	2916.67	2893.8	2852.09
ENSECAG00000014514	NA	4832.12	-0.402798	0.000282381	0.00528567	4162.25	5501.99	4206.02	3676.58	4604.17	5115.57	5561.69	5828.71
ENSECAG00000007086	NA	136.395	-0.717558	0.000287665	0.00536618	103.261	169.53	93.3779	97.9543	118.45	155.537	180.837	172.215
ENSECAG00000016902	PRR16	154.632	0.958309	0.000287999	0.00536618	204.33	104.935	127.456	220.349	265.186	91.4486	112.617	110.74
ENSECAG00000021583	LMOD1	2716.3	-0.449223	0.000287741	0.00536618	2297.5	3135.11	2140.28	2190.42	2561.78	2951.24	2868.9	3585.2
ENSECAG00000011640	ZNF296	441.013	0.611924	0.00028898	0.00537626	533.342	348.683	406.076	577.359	616.592	346.622	343.491	355.936
ENSECAG00000013081	MMP9	849.507	0.820529	0.00029274	0.00542403	1084.84	614.171	650.203	1148.09	1456.23	591.474	646.111	604.929
ENSECAG00000015338	FBRSL1	435.215	0.4346	0.000292879	0.00542403	500.534	369.896	497.648	490.304	513.649	365.351	359.486	384.852
ENSECAG00000018628	TRPC4AP	4334.59	-0.383761	0.000292766	0.00542403	3761.23	4907.94	4213.9	3735.96	3333.82	4939.66	4895.38	4888.8
ENSECAG00000012417	BAG2	426.84	0.447675	0.000295288	0.00545743	492.919	360.762	480.658	503.793	494.305	357.569	341.147	383.57
ENSECAG00000018978	SAFB2	1307.35	0.646676	0.000295575	0.00545743	1596.13	1018.57	1236.09	1572.88	1979.43	854.347	1007.42	1193.95
ENSECAG00000007374	MAP4K2	145.989	-0.803648	0.000296691	0.00546554	106.427	185.552	124.6	83.3801	111.302	199.872	151.911	204.872
ENSECAG00000020309	RABGGTB	2939.32	-0.314331	0.000296909	0.00546554	2620.32	3258.31	2742.42	2479.41	2639.13	3169.98	3333.53	3271.43
ENSECAG00000006859	TAOK3	2707.85	-0.310092	0.000300913	0.00553092	2418.48	2997.23	2408.41	2385.87	2461.14	2918.45	2914.06	3159.18
ENSECAG00000010333	PGLS	602.004	-0.433318	0.000302361	0.00554918	512.518	691.491	539.75	488.466	509.338	633.83	704.54	736.103
ENSECAG00000005457	SF3B5	1141.05	0.405065	0.000304089	0.00557253	1300.72	981.385	1271.71	1233.58	1396.89	887.23	1012.26	1044.66
ENSECAG00000019193	NCAM1	439.216	-0.897497	0.000310243	0.0056768	306.708	571.724	466.313	248.515	205.297	603.701	518.312	593.159
ENSECAG00000007094	NA	778.757	0.442357	0.000315005	0.00574795	897.763	659.751	834.295	872.759	986.235	598.769	671.824	708.661
ENSECAG00000011806	KCNAB2	161.663	-0.689783	0.000315072	0.00574795	123.647	199.679	148.833	116.064	106.043	199.031	197.519	202.488
ENSECAG00000023698	PEPD	921.231	-0.407707	0.000316034	0.0057569	791.934	1050.53	864.716	761.053	750.033	975.343	1096.01	1080.23
ENSECAG00000010211	LYPLA2	1920.29	-0.333835	0.000319974	0.00582	1699.42	2141.17	1608.06	1688.83	1801.36	2171.47	2065.66	2186.39
ENSECAG00000009032	CEPT1	1298.16	-0.432086	0.000324057	0.00588551	1105.06	1491.26	1247.95	1115.81	951.416	1457.88	1508.01	1507.9
ENSECAG00000012956	DCPS	1058.96	0.40804	0.000326432	0.00591108	1208.18	909.744	1084.35	1217.46	1322.74	894.018	881.316	953.899
ENSECAG00000023711	FAAH	147.247	-0.765946	0.000326014	0.00591108	108.853	185.641	129.8	88.9526	107.805	174.048	214.757	168.119
ENSECAG00000025131	HMGCL	811.632	0.496814	0.00033477	0.0060531	950.187	673.076	782.207	993.678	1074.67	642.902	698.986	677.34
ENSECAG00000011469	TMEM80	29.2816	1.65727	0.000338839	0.00611761	44.5106	14.0525	31.9673	37.9088	63.6558	8.21763	19.314	14.6259
ENSECAG00000002814	TOB1	1657.28	0.337861	0.000339517	0.00612082	1850.15	1464.4	1758.47	1884.47	1907.52	1540.74	1447.37	1405.09
ENSECAG00000008387	TSC22D4	1876.44	0.335682	0.000341457	0.0061377	2094.43	1658.45	2102.19	2025.39	2155.69	1606.57	1596.94	1771.84
ENSECAG00000013245	USO1	4542.95	-0.367756	0.00034131	0.0061377	3966.84	5119.06	4340.71	4056.42	3503.4	5166.99	5094.85	5095.34
ENSECAG00000014028	DGUOK	195.599	0.73578	0.000342179	0.00614164	244.418	146.779	182.948	257.366	292.941	141.41	158.3	140.626
ENSECAG00000012876	CASP4	4741.17	0.34971	0.000344192	0.00615967	5313.2	4169.14	4825.62	5351.83	5762.16	4013.98	4304.18	4189.25
ENSECAG00000020319	FUT10	34.6935	-1.40026	0.000343707	0.00615967	18.992	50.3949	27.0668	14.8383	15.071	58.2972	45.5786	47.309
ENSECAG00000008680	MINK1	1313.95	-0.377474	0.000348529	0.00622817	1143.31	1484.59	1211.58	1169.51	1048.83	1450.52	1425.18	1578.08
ENSECAG00000005678	TMEM200A	194.818	0.66344	0.00034981	0.00623284	238.351	151.284	221.294	252.698	241.061	169.36	162.131	122.361
ENSECAG00000018940	TMEM219	445.015	-0.513407	0.000349622	0.00623284	366.703	523.326	420.951	315.635	363.524	522.683	497.35	549.946
ENSECAG00000022524	NA	3572.78	0.302933	0.000351031	0.0062455	3946.8	3198.76	3916.4	3780.72	4143.27	3099.78	3240.23	3256.28
ENSECAG00000007524	NPM3	2791.15	0.465409	0.000351833	0.00625065	3237.76	2344.53	2701.22	3192.79	3819.27	2289.44	2361.8	2382.36
ENSECAG00000022037	SOX9	431.786	0.461838	0.000356072	0.00631678	500.484	363.089	478.437	551.187	471.828	348.854	366.667	373.744
ENSECAG00000001385	ZBED4	1239.89	0.395045	0.000358861	0.00634785	1407.92	1071.86	1396.58	1503.04	1324.14	1128.07	1117.93	969.585
ENSECAG00000022189	NA	2353.83	0.47511	0.000358838	0.00634785	2738.07	1969.6	2227.79	2880.73	3105.68	1876.47	2086.68	1945.65
ENSECAG00000016214	TMEM94	470.145	-0.587287	0.000360607	0.00636031	375.292	564.997	451.308	328.936	345.632	598.41	612.354	484.228
ENSECAG00000016594	TCTN3	121.931	-0.771469	0.000360273	0.00636031	89.8542	154.007	103.969	85.6051	79.9886	152.763	174.201	135.057
ENSECAG00000023847	RRM1	6189.94	-0.365689	0.000363641	0.00640458	5409.23	6970.65	6080.85	5064.32	5082.52	6907.67	7228.08	6776.21
ENSECAG00000014937	NA	35.0079	-1.88053	0.000366052	0.00643654	14.8485	55.1673	29.8311	11.2415	3.47279	53.1407	60.9234	51.4379
ENSECAG00000016155	KIF18A	767.658	-0.402303	0.000366508	0.00643654	661.251	874.066	627.39	628.123	728.239	880.247	892.984	848.966
ENSECAG00000002904	NA	580.464	-0.517174	0.000368216	0.00645037	477.783	683.145	405.341	459.625	568.383	651.534	702.401	695.499
ENSECAG00000021887	TRIM62	54.2722	1.01329	0.000368351	0.00645037	72.7123	35.8322	74.5667	76.3432	67.2269	35.2443	32.4208	39.8315
ENSECAG00000000263	SLC35A2	1229.95	-0.341122	0.000372889	0.00652049	1085.57	1374.34	1098.7	1078.22	1079.78	1302.51	1377.77	1442.75
ENSECAG00000007134	AP2A1	2054.34	-0.391294	0.000380589	0.00663642	1777.57	2331.12	1984.09	1741.1	1607.52	2242.74	2281.74	2468.86
ENSECAG00000015641	DSCC1	480.045	-0.49358	0.000380605	0.00663642	398.522	561.569	448.628	346.087	400.851	538.125	601.214	545.368
ENSECAG00000019597	UBE2N	3572.82	0.358451	0.000381364	0.00664019	4014.76	3130.89	3670.82	3938.84	4434.63	3019.13	3160.04	3213.49
ENSECAG00000014699	NUAK2	301.197	0.593199	0.000384016	0.00667686	362.143	240.251	292.051	402.57	391.809	246.483	249.199	225.072
ENSECAG00000026816	EFHD2	623.06	0.437511	0.000385876	0.00669966	716.214	529.906	716.999	739.827	691.814	528.915	585.219	475.584
ENSECAG00000014809	STK11	1535.84	0.355769	0.000388812	0.00674106	1724.57	1347.1	1606.24	1702.99	1864.48	1299.19	1362.19	1379.93
ENSECAG00000023647	ZNF335	1945.75	0.48311	0.000392189	0.00678998	2269	1622.51	1851.29	2392.41	2563.3	1496.71	1627.49	1743.31
ENSECAG00000023517	CYRIB	1447.26	0.313123	0.000395224	0.00683285	1603.8	1290.71	1562.37	1643.29	1605.75	1272.29	1301.76	1298.09
ENSECAG00000007826	DONSON	360.774	-0.463416	0.000396382	0.00684069	303.283	418.265	316.068	285.524	308.258	401.502	435.775	417.519
ENSECAG00000011411	PATL1	825.203	-0.597366	0.000396797	0.00684069	656.357	994.049	809.946	647.722	511.404	1094.52	1005.33	882.295
ENSECAG00000006983	RAPGEF2	1015.59	0.374872	0.000399872	0.006884	1146.7	884.481	1086.14	1211.1	1142.86	946.564	842.313	864.565
ENSECAG00000007920	ATXN7L3	2013	0.310325	0.000400632	0.00688738	2228.88	1797.11	2160.74	2291.14	2234.77	1846.2	1721.96	1823.17
ENSECAG00000014969	TP53I3	1342.29	0.72752	0.000407016	0.00696219	1674.02	1010.56	1094.85	1714.73	2212.47	912.572	1033.32	1085.78
ENSECAG00000016873	NA	241.937	-0.591189	0.000406418	0.00696219	192.728	291.147	215.062	169.457	193.664	304.581	309.714	259.145
ENSECAG00000019013	NDUFAF3	862.033	0.494768	0.000406521	0.00696219	1008.89	715.179	932.306	907.938	1186.42	644.56	729.724	771.253
ENSECAG00000021222	TSC2	1482.57	-0.564616	0.000407262	0.00696219	1196.11	1769.03	1512.38	1116.22	959.727	1697.63	1699.13	1910.33
ENSECAG00000016042	FBXO3	2402.17	0.299198	0.000416475	0.00710974	2650.33	2154.01	2583.33	2662.86	2704.79	2238.42	2089.38	2134.24
ENSECAG00000006129	NUP62	756.699	-0.386807	0.000419144	0.00713538	655.639	857.759	710.008	641.011	615.897	876.254	849.754	847.27
ENSECAG00000026939	GINS1	96.9456	-0.884239	0.000419047	0.00713538	67.9089	125.982	79.5421	54.7406	69.4441	139.859	136.318	101.77
ENSECAG00000016895	DMWD	3283.17	0.412701	0.0004231	0.0071927	3750.16	2816.17	3297.78	3784.86	4167.85	2572.31	2856.12	3020.09
ENSECAG00000011563	GXYLT1	264.411	0.54051	0.000424758	0.00721085	313.136	215.686	283.282	341.998	314.129	226.455	220.849	199.754
ENSECAG00000012056	MLXIP	532.306	-0.437588	0.000425523	0.00721383	451.875	612.737	497.781	419.548	438.295	633.174	621.733	583.304
ENSECAG00000022648	RASSF8	1668.66	0.31986	0.000426582	0.00722176	1852.64	1484.67	1817.65	1884.7	1855.57	1567.84	1441.85	1444.34
ENSECAG00000012952	KMT5B	650.032	0.439455	0.000429667	0.00726394	748.173	551.892	690.319	830.603	723.598	594.541	525.467	535.667
ENSECAG00000017807	NAV2	47.6665	-1.14452	0.000430372	0.00726579	29.692	65.641	36.025	32.016	21.035	65.2948	60.1488	71.4792
ENSECAG00000021548	LRRC41	3893.91	-0.283251	0.000436833	0.0073647	3513.08	4274.74	3440.6	3527.06	3571.59	4107.82	4378.92	4337.49
ENSECAG00000010488	ETV2	65.3905	0.951274	0.000440218	0.00740136	86.4424	44.3386	77.2171	85.9855	96.1246	38.5595	42.6022	51.854
ENSECAG00000015786	IMP3	143.607	0.726472	0.000440151	0.00740136	179.031	108.183	153.815	191.128	192.15	91.4934	127.112	105.943
ENSECAG00000013711	DOT1L	2397.6	0.30314	0.00045408	0.00762393	2648.79	2146.41	2560.95	2761.11	2624.32	2071.33	2186.24	2181.66
ENSECAG00000012134	ASNS	1593.64	-0.382026	0.000454892	0.00762708	1384.32	1802.97	1474.41	1295.6	1382.93	1772.55	1664.35	1972.01
ENSECAG00000024987	FAM234A	505.763	-0.464492	0.00045734	0.00765762	425.114	586.412	473.466	422.843	379.032	550.668	590.641	617.927
ENSECAG00000018603	SLC46A2	1344.19	0.664408	0.000460622	0.00770204	1648.34	1040.05	1109.38	1865.08	1970.56	990.33	1142.74	987.075
ENSECAG00000023306	RAB5B	1164.9	-0.511823	0.000461541	0.00770685	959.945	1369.85	1111.5	986.984	781.345	1496.17	1383.64	1229.74
ENSECAG00000012555	ZDHHC12	604.586	-0.417727	0.000463245	0.00772475	517.647	691.525	544.606	464.218	544.117	709.484	671.969	693.122
ENSECAG00000024979	ITGA5	48262.4	0.41473	0.000464279	0.00773145	55152.1	41372.7	45943.3	58529	60984	39995.3	43075.6	41047.1
ENSECAG00000012252	SLC17A9	1676.21	-0.366488	0.000466097	0.00775117	1464.23	1888.2	1631.57	1369.47	1391.65	1863.1	1924.8	1876.71
ENSECAG00000012666	PSIP1	1121.64	-0.436826	0.000468803	0.00778556	953.656	1289.63	931.923	877.709	1051.34	1161.58	1268.38	1438.91
ENSECAG00000015816	RPLP0	54030.7	0.320809	0.000469629	0.00778871	60013.9	48047.4	56491.3	58680.3	64870.2	45260.6	49085.7	49796
ENSECAG00000022048	PYGB	3916.33	-0.421036	0.000472478	0.00782534	3348.59	4484.07	3936.89	3154.52	2954.36	4599.82	4436.33	4416.05
ENSECAG00000017095	CAMSAP1	2104.43	-0.352936	0.000474193	0.00784311	1848.22	2360.64	2023.54	1840.49	1680.62	2328.49	2359.24	2394.18
ENSECAG00000023232	ZNHIT3	978.178	0.362662	0.000479437	0.00791913	1100.63	855.722	1130.85	1041.43	1129.62	802.746	891.799	872.621
ENSECAG00000014614	FAM126B	399.526	0.439114	0.000484775	0.0079965	459.994	339.059	439.892	478.531	461.558	351.671	320.915	344.589
ENSECAG00000009783	NRIP3	360.715	0.721082	0.000485461	0.00799702	448.862	272.568	314.274	504	528.312	261.876	315.288	240.538
ENSECAG00000014619	UBE2C	1174.8	-0.403247	0.000487782	0.00802445	1011.94	1337.65	989.704	907.265	1138.86	1285.04	1348.02	1379.88
ENSECAG00000000511	CFL2	4560.02	0.320757	0.000489615	0.00804377	5064.09	4055.94	5030.46	5095.94	5065.88	4372.79	4061.93	3733.12
ENSECAG00000008661	TMEM183A	2948.26	0.374924	0.000495511	0.00812971	3329.37	2567.15	2922.73	3379.13	3686.25	2555.33	2579.1	2567.02
ENSECAG00000004433	NA	1401.86	-0.788583	0.000498032	0.00816012	1027.88	1775.83	1530.16	817.617	735.85	1843.75	1568.88	1914.88
ENSECAG00000016299	TMEM120B	83.761	-0.963203	0.000500526	0.00818999	56.8793	110.643	55.8615	47.5925	67.1838	130.679	81.1264	120.123
ENSECAG00000008493	SERPINB10	274.857	-0.524903	0.000504226	0.00823952	225.23	324.483	231.532	210.112	234.047	358.736	308.165	306.549
ENSECAG00000012241	SLC51B	636.407	0.596739	0.000507908	0.00827755	766.759	506.056	630.074	739.671	930.531	429.704	506.952	581.512
ENSECAG00000023854	CRLF1	1972.15	0.445308	0.000507447	0.00827755	2275.06	1669.25	2089.22	2257.4	2478.56	1479.54	1592.7	1935.5
ENSECAG00000017909	NA	830.307	-0.342596	0.000510712	0.00831217	732.186	928.428	718.952	736.863	740.742	919.448	942.061	923.774
ENSECAG00000009757	IRF2BPL	2507.36	0.373299	0.000512328	0.00832328	2829.54	2185.17	2530.44	3028.46	2929.73	2260.36	2266.59	2028.56
ENSECAG00000024769	COL3A1	37787.4	0.479565	0.000512757	0.00832328	44011	31563.8	34590.3	46064.5	51378.3	31019.1	30795.9	32876.5
ENSECAG00000018519	FANCD2	1170.01	-0.423689	0.000530615	0.00860173	998.967	1341.05	1130.24	952.686	913.98	1316.51	1456.42	1250.2
ENSECAG00000022687	STT3A	12341.4	-0.377507	0.000535749	0.00867346	10735.7	13947.2	12237.5	10227.3	9742.13	14638.4	13333	13870.2
ENSECAG00000015942	TRPM6	291.679	-0.857731	0.000537557	0.00869122	207.178	376.18	290.606	196.403	134.524	447.722	360.216	320.603
ENSECAG00000010820	TIMM13	2890.1	-0.326112	0.000540083	0.00872052	2565.35	3214.84	2443.28	2480.09	2772.69	3155	3129.61	3359.92
ENSECAG00000018173	SNX15	975.206	0.416152	0.00054382	0.00876927	1115.57	834.845	1007	1150.63	1189.06	769.297	818.783	916.455
ENSECAG00000014366	NA	1762.92	0.513538	0.000550571	0.00886644	2073.81	1452.02	1621.59	2149.9	2449.95	1381.89	1431.89	1542.29
ENSECAG00000011592	HNMT	642.898	-0.66102	0.00055182	0.00887486	498.053	787.743	668.061	368.775	457.323	764.789	769.316	829.123
ENSECAG00000000877	NA	154.611	0.63413	0.000554826	0.00891149	187.792	121.43	179.372	193.074	190.93	136.864	118.068	109.358
ENSECAG00000017703	SLC35F6	1084.92	-0.477791	0.000557011	0.00893483	906.467	1263.38	1058.71	907.557	753.133	1316.56	1300.55	1173.03
ENSECAG00000005556	TSPYL2	489.33	-0.467588	0.000558186	0.00894195	410.971	567.689	356.547	412.68	463.687	569.054	549.786	584.226
ENSECAG00000017072	NA	636.559	0.43636	0.000563898	0.00902163	732.456	540.661	688.331	746.311	762.727	472.981	580.862	568.141
ENSECAG00000016169	COL6A6	133.303	0.699	0.00056628	0.00903609	164.996	101.61	158.98	142.29	193.718	97.9403	105.242	101.647
ENSECAG00000024519	SPC25	407.671	-0.621798	0.000565963	0.00903609	321.452	493.89	286.264	267.107	410.985	444.33	498.388	538.951
ENSECAG00000000834	LARP7	3396.84	0.464131	0.000577409	0.00920165	3938.99	2854.68	3248	3940.03	4628.96	2657.45	2884.77	3021.82
ENSECAG00000012319	EFNB1	321.026	0.468363	0.000586893	0.00932847	372.51	269.543	351.03	371.274	395.225	276.062	275.599	256.967
ENSECAG00000020218	DYNC1LI2	1309.14	-0.508943	0.000586275	0.00932847	1080.06	1538.22	1270.18	1070.22	899.788	1582.43	1692.34	1339.9
ENSECAG00000021937	DUSP12	598.679	0.417568	0.000591144	0.00938384	685.245	512.113	647.415	669.344	738.976	504.765	479.7	551.874
ENSECAG00000002320	STAMBP	583.427	0.571538	0.000591913	0.00938385	697.724	469.13	543.198	693.472	856.5	452.453	471.165	483.772
ENSECAG00000018935	SRPX	1704.66	0.437144	0.00059436	0.00941045	1961.59	1447.73	1658.77	2080.55	2145.46	1381.64	1379.92	1581.65
ENSECAG00000021855	KLF3	662.501	0.450336	0.000597002	0.00944004	764.969	560.034	654.331	804.952	835.625	556.329	587.704	536.068
ENSECAG00000017839	NA	68.1401	-1.05921	0.000598932	0.00945833	44.0868	92.1934	62.4141	39.7238	30.1225	104.161	82.119	90.3008
ENSECAG00000010551	MAPK1	1256.43	-0.498542	0.000600278	0.00946735	1040.96	1471.91	1241.44	997.156	884.281	1589.73	1522	1304.01
ENSECAG00000017735	GAS2L1	1971.77	0.333633	0.000601661	0.00947694	2198.99	1744.55	2294.42	2205.23	2097.32	1612.3	1812.85	1808.48
ENSECAG00000001342	SCAND1	1344.26	0.327145	0.000607749	0.00955083	1496.48	1192.05	1422.05	1557.1	1510.28	1161.45	1174.03	1240.66
ENSECAG00000024533	POMT1	243.923	-0.554493	0.000607915	0.00955083	197.504	290.342	225.448	189.67	177.395	309.233	273.424	288.37
ENSECAG00000011155	NA	642.154	0.400896	0.000611917	0.00960136	730.889	553.42	698.616	700.084	793.968	525.669	582.18	552.411
ENSECAG00000005651	SLC35G2	89.4804	-0.85887	0.000617536	0.00967346	63.3943	115.566	77.699	59.1738	53.3099	120	127.684	99.0149
ENSECAG00000006904	H3-3A	2870.8	0.513694	0.000618095	0.00967346	3376.81	2364.79	2572.83	3675.09	3882.52	2216.87	2469.38	2408.13
ENSECAG00000013414	NA	326.685	-0.653245	0.000624556	0.00976208	253.507	399.862	279.056	256.583	224.883	482.932	411.283	305.371
ENSECAG00000024238	N4BP1	1095.74	0.41915	0.000628132	0.00980544	1254.06	937.425	1093.55	1291.08	1377.55	988.043	866.732	957.498
ENSECAG00000000381	DMXL2	193.565	-0.735183	0.000632265	0.00981202	145.157	241.973	185.239	145.824	104.406	262.663	224.628	238.627
ENSECAG00000008923	THBS1	41734.1	1.1509	0.00063337	0.00981202	57550.6	25917.7	35441.7	66326.3	70883.7	25470	31999	20284.1
ENSECAG00000011488	NA	230.974	-0.628916	0.00063315	0.00981202	181.446	280.503	217.694	178.55	148.095	255.173	279.891	306.444
ENSECAG00000012968	UBFD1	2047.2	0.346078	0.000631911	0.00981202	2291.6	1802.8	2054.8	2399.84	2420.16	1794.48	1837.11	1776.8
ENSECAG00000021173	RHBDD2	4551.66	-0.340372	0.000631442	0.00981202	4017.32	5086.01	4326.64	3680.6	4044.7	4742.12	5264.98	5250.93
ENSECAG00000022166	AKAP12	7142.09	-0.279807	0.000630598	0.00981202	6451.82	7832.36	6389.81	6679.03	6286.62	7446.64	8089.56	7960.89
ENSECAG00000025094	TMEM161B	108.571	-0.898484	0.000642186	0.009936	75.5711	141.572	99.2987	67.1499	60.2645	171.4	137.815	115.5
ENSECAG00000015887	TMEM201	481.043	-0.474538	0.000644854	0.00996466	402.434	559.652	467.638	364.053	375.61	541.851	586.46	550.646
ENSECAG00000000194	ZMYM5	444.045	0.460898	0.000652151	0.0100647	514.343	373.747	494.976	528.663	519.392	420.982	332.197	368.061
ENSECAG00000015369	NID2	5267.74	0.337964	0.000654116	0.0100823	5882.69	4652.78	5479.94	5802.8	6365.33	4447.1	4503.94	5007.3
ENSECAG00000025056	TNRC6A	1486.84	0.361894	0.000658175	0.0101321	1672.88	1300.8	1552.63	1801.43	1664.57	1315.32	1210.31	1376.78
ENSECAG00000001076	NA	1043.05	-0.426795	0.000660631	0.0101571	889.833	1196.27	1017.96	882.565	768.978	1210.75	1148.78	1229.28
ENSECAG00000010746	RAD18	283.739	-0.484606	0.00067347	0.0103415	236.592	330.886	240.273	217.941	251.561	334.819	321.093	336.747
ENSECAG00000022897	RTN2	1659.31	0.351761	0.000675064	0.010353	1860.81	1457.82	1691.29	1851.81	2039.34	1456.56	1446.56	1470.33
ENSECAG00000005616	RPA2	842.81	-0.362039	0.000682102	0.0104478	737.237	948.383	723.341	737.232	751.138	956.445	1005.62	883.087
ENSECAG00000021079	MRGBP	110.601	0.764396	0.000684823	0.0104763	139.297	81.9043	112.434	159.632	145.826	88.5158	74.2645	82.9325
ENSECAG00000017747	PRDX5	2365.99	0.313647	0.000686528	0.0104893	2622.61	2109.38	2497.65	2729.02	2641.17	1981.43	2161.72	2184.99
ENSECAG00000000487	SYNM	345.306	-0.638054	0.000688505	0.0105064	269.941	420.672	337.839	271.354	200.63	454.808	407.969	399.24
ENSECAG00000006019	RILPL2	781.89	0.647204	0.000690856	0.0105291	954.7	609.08	656.067	1025.12	1182.92	578.111	597.6	651.53
ENSECAG00000015336	NUP98	2425.2	-0.358443	0.000696642	0.010604	2125.09	2725.31	2330.97	2153.54	1890.75	2761.77	2785.96	2628.19
ENSECAG00000005915	GEMIN7	109.9	0.719682	0.000698737	0.0106227	136.628	83.1722	120.133	142.813	146.937	90.4973	82.4256	76.5936
ENSECAG00000000383	1	6347.01	0.462086	0.000699627	0.010623	7355.59	5338.44	6276.52	7162.73	8627.52	4893.25	5085.54	6036.53
ENSECAG00000000537	NA	1407.8	-0.487611	0.000704221	0.0106795	1172.3	1643.3	1377.19	1113.21	1026.49	1708.64	1411.89	1809.38
ENSECAG00000009051	ABHD8	569.25	-0.417044	0.000709678	0.0107489	487.485	651.015	492.459	526.098	443.898	614.67	689.012	649.362
ENSECAG00000010755	DNLZ	136.83	0.673527	0.00071279	0.0107827	168.076	105.584	188.072	148.411	167.745	97.7527	118.052	100.949
ENSECAG00000012976	REXO1	1693.3	0.356485	0.000718233	0.0108382	1901.68	1484.92	1697.77	1942.87	2064.4	1483.79	1467.75	1503.23
ENSECAG00000015456	SPAG5	637.812	-0.412823	0.000717622	0.0108382	547.082	728.543	567.421	481.175	592.651	743.833	725.765	716.03
ENSECAG00000020399	CTHRC1	2429.17	0.498202	0.000722359	0.010887	2844.71	2013.62	2249.14	2842.27	3442.72	1913.13	2084.4	2043.34
ENSECAG00000020901	CLCA2	33.1468	1.85242	0.000732053	0.0110196	51.8955	14.3981	25	29.7855	100.901	14.0164	16.1957	12.9821
ENSECAG00000023722	TIAM2	873.043	0.581818	0.000740183	0.0111282	1047.02	699.066	759.832	1160.96	1220.27	649.795	708.396	739.008
ENSECAG00000002173	ZMYM2	972.371	0.344101	0.000742449	0.0111373	1088.02	856.72	1060.77	1136.93	1066.37	886.55	806.41	877.202
ENSECAG00000012575	ACADS	161.273	-0.661168	0.000743517	0.0111373	125.066	197.481	140.959	101.005	133.233	192.155	184.516	215.771
ENSECAG00000015387	MYLK	124.626	-0.961774	0.000743458	0.0111373	84.3722	164.88	122.957	79.1242	51.0358	165.019	182.171	147.448
ENSECAG00000006442	ADAM9	6444.13	-0.594736	0.0007454	0.0111518	5134	7754.25	6789.15	4692.28	3920.58	8611.77	7550.11	7100.87
ENSECAG00000009608	B3GLCT	184.479	-0.628647	0.000748122	0.0111788	144.658	224.301	162.902	129.69	141.383	257.223	214.844	200.835
ENSECAG00000022369	WBP2	4346.18	0.300945	0.000759256	0.0113314	4798.22	3894.13	4429.36	4997.42	4967.89	3893.73	3805.08	3983.57
ENSECAG00000015011	SEL1L	1548.03	-0.427087	0.000763356	0.0113787	1320.35	1775.71	1522.38	1323.07	1115.59	1843.01	1719.04	1765.07
ENSECAG00000015936	NA	2831.18	-0.316397	0.000768016	0.0114342	2522.52	3139.83	2384.74	2504.21	2678.61	3116.01	2988.85	3314.64
ENSECAG00000021234	NET1	1961.32	0.42809	0.000774217	0.0115125	2250.13	1672.52	1910.05	2268.1	2572.23	1608.84	1800.14	1608.58
ENSECAG00000020716	MYH9	40154.6	-0.286974	0.000776326	0.0115298	36174.2	44134.9	37965.8	36002.3	34554.6	41476.5	45142	45786.4
ENSECAG00000022724	CYP26B1	942.761	0.651497	0.000779073	0.0115426	1151.72	733.797	1040.07	1519.18	895.916	859.468	719.402	622.523
ENSECAG00000025095	DHRS11	145.69	-0.634446	0.000778824	0.0115426	113.964	177.415	113.404	119.65	108.84	194.317	178.596	159.333
ENSECAG00000014899	NA	6.62335	4.37723	0.000780875	0.0115552	12.5741	0.67258	5.41907	13.7126	18.5907	2.01774	0	0
ENSECAG00000003883	NA	332.407	0.558415	0.000784957	0.0116016	396.039	268.775	332.645	387.889	467.583	246.046	293.594	266.687
ENSECAG00000020858	SLC35E4	1316.57	-0.395821	0.00078862	0.0116417	1137.02	1496.13	1289.65	1122.61	998.809	1491.84	1459.61	1536.93
ENSECAG00000026891	NA	76.7275	-0.889331	0.000791444	0.0116693	53.7168	99.7381	64.3025	41.2011	55.6468	112.681	93.1209	93.4122
ENSECAG00000011384	MFSD14B	2148	-0.354225	0.000793959	0.0116922	1885.15	2410.86	2068.46	1885.16	1701.82	2467.2	2475.52	2289.85
ENSECAG00000023373	DRAP1	5470.07	0.340128	0.000797309	0.0117274	6112.28	4827.87	5511.26	6174.2	6651.37	4556.67	4993.95	4932.99
ENSECAG00000009975	NA	1167.49	0.541987	0.000800423	0.0117591	1384.36	950.62	1043.57	1435.94	1673.57	918.695	996.604	936.561
ENSECAG00000012758	ZNF212	130.56	-0.708522	0.000805555	0.0118203	99.1322	161.988	90.7093	108.173	98.5145	137.052	189.481	159.431
ENSECAG00000014869	PPM1D	483.938	0.468312	0.000813582	0.0118952	561.285	406.592	564.669	602.18	517.005	459.737	399.12	360.918
ENSECAG00000020761	QSOX2	614.129	-0.568799	0.000813001	0.0118952	494.356	733.901	605.768	507.514	369.786	756.513	740.5	704.69
ENSECAG00000023216	NA	220.866	-0.832916	0.00081319	0.0118952	158.847	282.884	204.459	161.957	110.125	320.896	206.649	321.108
ENSECAG00000007811	HYI	37.6444	-1.30574	0.000815812	0.0119136	21.6288	53.6599	32.9956	16.8435	15.0474	47.0711	56.8674	57.0413
ENSECAG00000023593	GBF1	2390.09	-0.342481	0.000829332	0.0120966	2107.83	2672.36	2240.89	2177.9	1904.7	2739.42	2516.72	2760.92
ENSECAG00000017796	NCAPD2	2013.95	-0.391033	0.000831516	0.012114	1742.87	2285.04	1967.55	1604.78	1656.27	2316.25	2092.08	2446.78
ENSECAG00000013497	MEX3B	74.0947	0.919294	0.00083862	0.0122029	97.0792	51.1101	76.9366	90.2438	124.057	47.1999	50.6361	55.4943
ENSECAG00000014017	PRKG1	1353.23	0.394141	0.000840554	0.0122165	1536.35	1170.1	1397.83	1648.34	1562.89	1260.37	1207.17	1042.77
ENSECAG00000006784	ABCC1	12161.8	-0.504546	0.000842967	0.012237	10056.2	14267.3	12355.5	10023.4	7789.72	15140.7	14120.9	13540.4
ENSECAG00000008556	LDB2	422.114	-0.55137	0.000856152	0.0124057	342.086	502.142	421.936	313.28	291.042	540.767	502.234	463.427
ENSECAG00000022278	KNL1	278.069	-0.802297	0.000856618	0.0124057	202.427	353.712	277.678	198.523	131.079	407.742	347.096	306.299
ENSECAG00000006455	CYP51A1	2543.07	0.311088	0.000858021	0.0124113	2816.46	2269.68	2641.29	2766.78	3041.32	2227.25	2277.69	2304.1
ENSECAG00000011559	RHOBTB1	1008.17	0.399582	0.000863414	0.0124746	1146.77	869.583	1150.82	1280.5	1008.98	910.281	846.258	852.209
ENSECAG00000002048	MOGS	2566.26	-0.306962	0.000865999	0.0124824	2294.38	2838.14	2435.06	2193.85	2254.23	2910.25	2691.22	2912.93
ENSECAG00000008570	GAB1	123.78	0.679962	0.000865756	0.0124824	152.105	95.4553	161.653	156.674	137.987	103.314	100.241	82.8114
ENSECAG00000009347	IFNGR1	1388.69	-0.331974	0.000873915	0.0125768	1230.12	1547.26	1238.64	1214.15	1237.58	1542.47	1437.19	1662.11
ENSECAG00000015967	ASF1B	43.085	-1.26792	0.000874607	0.0125768	25.1505	61.0194	29.7466	17.9269	27.778	77.9589	64.0073	41.092
ENSECAG00000004371	RPP38	408.856	0.466495	0.000879787	0.0126365	474.996	342.717	440.014	474.424	510.549	316.979	326.849	384.323
ENSECAG00000010144	DDX11	59.5884	-1.13033	0.000889118	0.012751	37.2478	81.9289	56.4293	25.1649	30.1492	95.2668	75.937	74.583
ENSECAG00000015611	ETV4	2169.19	0.457144	0.000889848	0.012751	2510.27	1828.1	1992.15	2696.52	2842.15	1840.33	1772.95	1871.01
ENSECAG00000021789	NA	1198.69	0.380957	0.00089142	0.0127586	1355.42	1041.96	1490.65	1338.94	1236.66	1092.53	1071.49	961.87
ENSECAG00000017419	MTHFD2	3205.36	-0.293632	0.000896902	0.012822	2879.96	3530.75	2947.9	2714.66	2977.32	3678.75	3505.11	3408.39
ENSECAG00000001491	NDN	1835.45	0.294777	0.000908846	0.0129228	2022.38	1648.53	2013.38	2111.71	1942.06	1605.73	1677.97	1661.87
ENSECAG00000002919	ATP2B4	1619.32	-0.381186	0.000910294	0.0129228	1405.96	1832.68	1522.06	1389.88	1305.94	1942.87	1925.2	1629.97
ENSECAG00000013398	SLCO3A1	337.888	-0.538805	0.000907698	0.0129228	275.567	400.208	327.34	260.516	238.846	408.621	362.539	429.465
ENSECAG00000017458	BNIP3	5621.64	-0.531534	0.000906136	0.0129228	4597.33	6645.94	6014.02	3910.17	3867.81	6619.12	6740.2	6578.51
ENSECAG00000018370	NCAPD3	976.617	-0.418306	0.000910242	0.0129228	835.45	1117.78	929.164	825.575	751.612	1182.24	1170.97	1000.13
ENSECAG00000018566	TMEM63A	331.465	-0.569235	0.000910143	0.0129228	266.741	396.19	335.148	237.809	227.267	395.309	398.955	394.305
ENSECAG00000019317	NCK2	928.527	0.345584	0.000913349	0.0129511	1039.06	817.996	969.367	1055.31	1092.5	816.266	845.548	792.175
ENSECAG00000012507	CRYAB	505.59	-0.498054	0.000914921	0.0129584	419.283	591.897	495.815	393.969	368.063	574.299	551.501	649.892
ENSECAG00000005827	TRAPPC12	704.165	-0.348215	0.000917844	0.0129702	619.791	788.539	634.441	616.189	608.745	782.668	765.518	817.431
ENSECAG00000020438	RASGEF1B	96.18	0.747982	0.00091788	0.0129702	120.699	71.6614	103.708	136.688	121.699	69.5066	69.9111	75.5664
ENSECAG00000000633	ZWINT	498.116	-0.43791	0.000919357	0.0129761	423.39	572.843	438.876	376.321	454.973	562.712	538.997	616.82
ENSECAG00000009711	RTTN	118.087	-0.720569	0.000922578	0.0129979	89.0123	147.162	106.725	86.0718	74.2402	148.892	156.849	135.743
ENSECAG00000013153	KLF10	925.064	0.466452	0.000923471	0.0129979	1072.87	777.257	908.509	1181.2	1128.9	849.203	802.46	680.107
ENSECAG00000017462	TMEM150A	195.097	-0.560734	0.000924089	0.0129979	157.599	232.595	170.453	141.371	160.973	217.238	249.542	231.005
ENSECAG00000022714	TNFSF9	14.5154	-2.07479	0.000929798	0.0130631	5.56969	23.4611	6.36778	2.23739	8.1039	29.7906	18.2961	22.2966
ENSECAG00000019963	STAM	1758.44	-0.386192	0.000936234	0.0131385	1524.16	1992.73	1743.32	1448.31	1380.84	2106.18	1936.36	1935.66
ENSECAG00000017887	NA	8794.56	0.30226	0.000945913	0.0132591	9711.57	7877.55	9908.04	9747.53	9479.15	8020.91	8416.2	7195.53
ENSECAG00000005320	CGGBP1	1187.03	0.303216	0.000956162	0.0133874	1311.32	1062.75	1317.3	1273.61	1343.04	1076.05	1050.4	1061.79
ENSECAG00000003916	NA	945.661	-0.344487	0.000957434	0.0133898	832.902	1058.42	881.833	810.149	806.723	1053.3	1112.44	1009.52
ENSECAG00000000296	LAMC3	52.4084	1.15518	0.000960426	0.0134163	72.5412	32.2755	63.0906	75.6619	78.871	40.0172	17.2059	39.6035
ENSECAG00000018560	MYOF	5638.89	-0.635076	0.000965086	0.0134356	4417.17	6860.62	5972.32	4219.16	3060.04	7462.86	6600.98	6518.01
ENSECAG00000023051	NCS1	125.56	0.674676	0.000964761	0.0134356	154.495	96.6248	140.111	155.53	167.845	83.1909	107.736	98.9478
ENSECAG00000024438	TRIM38	1870.04	0.445541	0.000965104	0.0134356	2156.57	1583.51	1758.83	2227.03	2483.84	1526.02	1674.81	1549.7
ENSECAG00000017299	NUMBL	748.234	0.385845	0.000977447	0.013592	848.012	648.456	779.981	937.536	826.518	632.731	638.181	674.457
ENSECAG00000018250	IAH1	683.413	0.411189	0.000979002	0.0135981	780.528	586.298	683.492	806.276	851.817	578.02	568.879	611.994
ENSECAG00000021754	MARK2	1050.81	-0.351982	0.00098314	0.0136401	923.694	1177.93	865.016	959.829	946.237	1096.91	1189.65	1247.22
ENSECAG00000012328	STAT5A	557.139	-0.378029	0.000993528	0.0137686	484.767	629.511	463.193	515.696	475.412	620.977	618.671	648.886
ENSECAG00000009393	ARHGAP29	2008.14	0.299766	0.00099856	0.0138142	2215.4	1800.88	2281.02	2220.7	2144.49	1875.72	1828.02	1698.9
ENSECAG00000011713	C13H7orf26	1492.54	0.332997	0.000999081	0.0138142	1663.96	1321.13	1602.84	1782.52	1606.51	1253.91	1404.64	1304.84
ENSECAG00000012391	ROMO1	2994.78	0.343073	0.00101127	0.0139669	3349.72	2639.84	3055.46	3321.35	3672.35	2474.58	2682.44	2762.51
ENSECAG00000017300	INTS5	1750.27	-0.363046	0.00101253	0.0139686	1530.8	1969.74	1720.57	1400.18	1471.66	1972.65	2051	1885.57
ENSECAG00000023459	IRF2BP2	1341.25	0.462036	0.00101407	0.013974	1554.65	1127.85	1267.41	1589.56	1806.98	1057.77	1121.6	1204.18
ENSECAG00000007807	NA	273.124	0.92413	0.00101672	0.0139948	358.03	188.218	201.561	359.197	513.333	158.509	182.44	223.706
ENSECAG00000016946	PSMG3	2186.12	0.489889	0.00101965	0.0140194	2553.9	1818.35	2000.41	2599.47	3061.81	1725.51	1930.23	1799.31
ENSECAG00000006117	PLEKHG3	510.352	-0.421809	0.00103822	0.0142555	436.218	584.486	470.706	425.062	412.887	532.564	630.61	590.283
ENSECAG00000012902	CHMP6	1089.05	0.368332	0.00103916	0.0142555	1227.69	950.419	1091.69	1315.75	1275.63	913.811	954.697	982.75
ENSECAG00000025107	COBLL1	655.799	-0.653005	0.00104427	0.0143095	509.556	802.042	686.007	449.447	393.214	933.205	735.987	736.935
ENSECAG00000021956	FAU	2160.16	0.345402	0.00104584	0.014315	2417.93	1902.38	2296.42	2434.7	2522.66	1699.08	2029.4	1978.68
ENSECAG00000001963	TGFB1I1	4254.73	0.364249	0.00104871	0.0143382	4789.46	3720	4179.66	4979.7	5209.04	3469.62	3806.5	3883.9
ENSECAG00000006670	RABAC1	3936.14	0.313889	0.00105275	0.0143774	4363.55	3508.73	4212.17	4282.55	4595.92	3354.09	3355.62	3816.47
ENSECAG00000020289	GTF2I	3814.21	0.269788	0.00105817	0.0144353	4170.26	3458.17	4112.67	4333.16	4064.94	3375.89	3416.89	3581.73
ENSECAG00000014728	SRPX2	4228.25	0.355567	0.00105947	0.0144369	4747.49	3709	4362.15	4673.23	5207.08	3501.26	3551.62	4074.13
ENSECAG00000001159	FOXS1	50.5389	1.26818	0.00106534	0.0145007	71.6043	29.4734	66.4564	42.9708	105.386	29.4441	22.3176	36.6585
ENSECAG00000007104	NISCH	690.692	0.360188	0.00106977	0.0145448	776.373	605.011	784.415	822.094	722.61	619.161	597.131	598.743
ENSECAG00000022442	NA	2260.15	0.340531	0.00107222	0.014562	2525.84	1994.45	2268.2	2684.02	2625.3	1891.89	2086.69	2004.78
ENSECAG00000011151	USP1	2273.38	-0.345396	0.0010739	0.0145686	2002.53	2544.23	2223.6	1854.55	1929.46	2623.54	2401.81	2607.35
ENSECAG00000013433	MAPK7	646.922	-0.37384	0.00108108	0.0146497	563.734	730.109	549.537	577.016	564.65	670.665	769.637	750.027
ENSECAG00000018650	SMC2	1559.4	-0.456876	0.00108557	0.0146942	1314.89	1803.91	1394.78	1081.6	1468.3	1658.69	1732.9	2020.15
ENSECAG00000022300	STOX1	33.1269	-1.2594	0.00108806	0.0147117	19.4423	46.8116	24.9631	19.4485	13.9153	53.1404	45.5611	41.7333
ENSECAG00000011145	PTGER4	57.4827	1.07761	0.00109293	0.0147612	77.8553	37.1101	51.8766	84.3255	97.3639	42.2899	39.5123	29.5282
ENSECAG00000000723	MMAB	271.026	0.584206	0.00109767	0.0147747	325.385	216.667	287.718	285.591	402.845	219.67	203.071	227.26
ENSECAG00000019234	UNC13B	209.716	-0.642298	0.00109548	0.0147747	163.644	255.787	193.713	168.595	128.625	292.102	228.772	246.486
ENSECAG00000019988	RPUSD3	552.625	0.525027	0.00109792	0.0147747	652.428	452.822	547.385	640.835	769.064	387.317	486.824	484.325
ENSECAG00000020645	ASPM	370.124	-0.489132	0.00109877	0.0147747	308.09	432.159	328.833	318.176	277.261	466.887	373.996	455.594
ENSECAG00000008148	NPTN	2428.31	-0.320777	0.00110582	0.0148533	2159.42	2697.21	2376.86	2077.59	2023.8	2673.02	2664.5	2754.09
ENSECAG00000016131	FRMD4B	171.415	0.643656	0.00110745	0.0148587	208.662	134.168	182.515	235.881	207.59	139.234	151.847	111.423
ENSECAG00000007182	ORC6	153.647	-0.608016	0.00111297	0.0149165	121.842	185.452	109.736	118.035	137.754	172.707	195.97	187.679
ENSECAG00000024193	ITGB1BP1	432.362	0.387794	0.00111998	0.014994	490.13	374.595	478.334	504.705	487.352	381.209	368.585	373.99
ENSECAG00000010765	ACSL3	5888.46	0.500376	0.00113439	0.0151703	6899.67	4877.25	5231.63	7050.29	8417.08	4687.07	5035.46	4909.22
ENSECAG00000014690	CAD	4386.96	-0.401573	0.0011474	0.0153276	3780.24	4993.68	4492.38	3481.99	3366.34	4923.29	4907.83	5149.92
ENSECAG00000013673	TNPO2	1496.22	-0.412913	0.00114993	0.0153446	1283.29	1709.16	1510.64	1227.09	1112.13	1739.54	1707.87	1680.06
ENSECAG00000011022	METTL22	545.868	0.456142	0.00115914	0.0154337	631.76	459.975	567.437	620.067	707.778	404.029	492.813	483.084
ENSECAG00000013192	TRAF2	426.515	0.429217	0.00115909	0.0154337	489.879	363.151	446.068	514.762	508.808	337.529	365.778	386.145
ENSECAG00000006640	GFM2	458.688	-0.420976	0.00116877	0.015545	392.388	524.987	428.491	357.908	390.766	517.635	502.225	555.1
ENSECAG00000007139	NA	683.526	0.397216	0.00117324	0.0155729	777.259	589.793	841.533	758.641	731.602	531.523	616.336	621.521
ENSECAG00000016343	TOP3A	1147.77	-0.322175	0.00117341	0.0155729	1020.03	1275.52	1093.56	990.096	976.444	1249.61	1298.88	1278.05
ENSECAG00000026951	ARVCF	66.3955	-0.829432	0.00119439	0.0158341	47.7908	85.0003	47.7747	49.2115	46.3861	86.1933	86.0544	82.7532
ENSECAG00000010694	MAP3K11	569.429	-0.479369	0.00119811	0.0158662	475.619	663.24	562.336	473.724	390.796	642.557	663.144	684.02
ENSECAG00000003418	TMEM140	40.1736	-1.14204	0.00120732	0.0159709	24.9981	55.3492	30.7961	27.9938	16.2045	57.4678	52.8447	55.735
ENSECAG00000023527	PHF19	300.647	-0.552008	0.00122198	0.0161473	243.605	357.69	301.899	215.615	213.301	369.084	357.57	346.415
ENSECAG00000011647	GMIP	664.919	0.356575	0.00122948	0.0162061	747.11	582.728	748.15	735.923	757.258	584.277	545.681	618.225
ENSECAG00000014323	SKA3	347.334	-0.431073	0.00123041	0.0162061	296.111	398.558	287.856	289.919	310.556	381.545	390.205	423.924
ENSECAG00000024284	MTPN	1725.33	-0.698085	0.00122889	0.0162061	1315.4	2135.25	1748.52	1240.98	956.703	2668.47	2122.73	1614.56
ENSECAG00000024547	ASNSD1	3543.59	0.24687	0.00123711	0.0162768	3845.93	3241.26	3827.86	3846.71	3863.22	3239.27	3271.02	3213.48
ENSECAG00000000733	C8H18orf21	591.697	0.414709	0.00126201	0.0165332	676.657	506.737	603.293	682.451	744.227	484.202	492.585	543.423
ENSECAG00000008509	NA	386.739	-0.514177	0.00126033	0.0165332	318.995	454.483	312.934	279.427	364.623	415.318	426.081	522.049
ENSECAG00000017970	NA	28.0465	-1.52297	0.00126157	0.0165332	14.4365	41.6566	24.8898	7.98634	10.4333	44.2463	35.4527	45.2708
ENSECAG00000020839	INTS2	577.303	-0.673411	0.00125848	0.0165332	444.635	709.971	581.849	447.017	305.04	808.495	709.512	611.904
ENSECAG00000021445	TXNL4B	115.854	0.774236	0.0012735	0.016666	146.297	85.4109	105.05	172.992	160.851	81.3019	88.5426	86.3881
ENSECAG00000017083	GPRC5C	58.2992	0.962375	0.00127639	0.0166858	77.0221	39.5763	62.5671	98.9673	69.5319	38.334	42.564	37.8309
ENSECAG00000008516	TBP	750.35	0.346048	0.00128321	0.0167571	839.678	661.022	792.951	845.209	880.873	674.904	674.792	633.371
ENSECAG00000017066	NARS1	6475.26	-0.431324	0.00128814	0.0168036	5514.12	7436.41	6687.34	5209	4646.02	7704.1	7396.05	7209.09
ENSECAG00000009141	PGAP3	104.652	-1.01843	0.00129148	0.0168292	68.9742	140.33	90.3456	74.8712	41.7057	121.416	190.612	108.963
ENSECAG00000018401	NA	2504.8	-0.352433	0.0012943	0.016848	2200.27	2809.32	2491.91	1989.25	2119.66	2716.49	2854.64	2856.85
ENSECAG00000024927	ANO5	375.476	-0.472949	0.00130047	0.0169102	314.365	436.587	362.504	282.572	298.018	464.231	409.038	436.493
ENSECAG00000012512	COX6A1	6481.2	0.327569	0.00130555	0.0169582	7214.28	5748.11	6538.25	7088.36	8016.24	5524.06	5801.53	5918.75
ENSECAG00000023810	STX1A	63.295	1.01751	0.00130902	0.0169853	84.8492	41.7408	55.673	103.921	94.9536	34.562	45.658	45.0024
ENSECAG00000000887	ARL4C	737.608	0.389207	0.00131816	0.0170858	836.511	638.706	753.392	825.396	930.745	668.929	622.116	625.073
ENSECAG00000021479	AASS	20.3596	-1.51275	0.00132118	0.0171067	10.5572	30.1619	9.77351	10.3015	11.5967	31.0652	31.3838	28.0368
ENSECAG00000016641	NBAS	939.574	-0.592127	0.00132429	0.017118	749.085	1130.06	987.872	688.654	570.729	1249.94	1115.12	1025.13
ENSECAG00000017904	DUS1L	1922.12	-0.320856	0.00132485	0.017118	1709.4	2134.84	1842.56	1693.36	1592.28	2026.35	2149.17	2229
ENSECAG00000023266	OSBPL10	80.6701	-1.08369	0.0013264	0.0171199	51.6116	109.729	84.6047	35.4443	34.7859	116.38	103.282	109.524
ENSECAG00000018665	RECQL4	247.959	-0.57469	0.00132893	0.0171345	199.513	296.405	208.669	170.674	219.196	255.331	291.529	342.354
ENSECAG00000021672	PSAP	10118.7	-0.364894	0.0013338	0.0171791	8845.88	11391.5	10216.8	8281.76	8039.06	10823.5	11394.6	11956.6
ENSECAG00000018678	FBXL18	338.349	-0.720583	0.00134431	0.0172963	255.204	421.494	348.979	207.934	208.698	497.027	428.371	339.085
ENSECAG00000012107	CDIPT	1876.78	-0.319689	0.00137215	0.0176359	1669.78	2083.78	1808.53	1572.13	1628.68	1973.11	2124.21	2154.03
ENSECAG00000013074	FPGS	396.983	-0.448222	0.00138091	0.0177299	335.938	458.029	287.802	349.057	370.954	457.632	458.872	457.584
ENSECAG00000026852	ZCCHC10	48.2406	1.03808	0.00139058	0.0178354	64.9666	31.5147	59.4213	64.8637	70.6147	39.0503	21.3463	34.1475
ENSECAG00000014996	KAT5	2448.44	0.496736	0.00141678	0.0181523	2866.22	2030.66	2182.94	3030.15	3385.58	1851.38	2067.9	2172.71
ENSECAG00000006239	NUP155	1370.75	-0.313517	0.00143428	0.018319	1222.18	1519.32	1312.92	1161.28	1192.34	1486.65	1569.79	1501.53
ENSECAG00000017511	PANK2	247.791	-0.483206	0.00143368	0.018319	206.476	289.105	225.599	202.603	191.226	294.38	295.892	277.043
ENSECAG00000022206	PMPCA	5123.75	0.296319	0.00143422	0.018319	5648.34	4599.15	5426.27	5405.45	6113.29	4367.39	4754.39	4675.68
ENSECAG00000023532	AKAP8L	3099.75	0.41628	0.00144132	0.0183896	3544.51	2655	3037.03	3512.24	4084.26	2410.19	2633.42	2921.39
ENSECAG00000012748	CRTC1	388.663	0.522937	0.00145959	0.0186033	458.801	318.525	373.316	481.426	521.659	290.641	310.974	353.961
ENSECAG00000019625	HGSNAT	1168.3	-0.357456	0.00146269	0.0186234	1023.87	1312.74	1034.31	1106.44	930.857	1383.01	1338.13	1217.07
ENSECAG00000015145	ACTA2	9122	0.62424	0.00146461	0.0186284	11065.4	7178.65	7430.77	10969.3	14796	6590.98	7893.88	7051.09
ENSECAG00000019428	UTP15	857.893	-0.526311	0.00146655	0.0186337	702.587	1013.2	850.159	639.753	617.849	1166.07	1034.28	839.248
ENSECAG00000015814	LRRC73	262.7	0.510268	0.001471	0.0186709	308.962	216.438	273.42	328.039	325.426	190.808	228.233	230.274
ENSECAG00000021993	GCLM	1537.34	-0.438231	0.00147688	0.018726	1305.19	1769.48	1552.63	1250.41	1112.53	1916.3	1745.07	1647.06
ENSECAG00000008435	LMF2	1652.62	-0.292318	0.00148981	0.0188705	1486.24	1819	1498.12	1470.69	1489.91	1743.73	1785.32	1927.95
ENSECAG00000012738	NA	1386.37	-0.37773	0.00149851	0.0189609	1205.78	1566.97	1393.96	1087.87	1135.52	1557.54	1551.93	1591.43
ENSECAG00000018005	PMEPA1	263.854	2.18299	0.00150119	0.0189753	432.461	95.2467	139.789	454.897	702.696	64.2703	134	87.4697
ENSECAG00000005816	CDHR2	91.5513	-0.797431	0.00150703	0.0190293	67.0468	116.056	58.5586	83.4473	59.1346	113.397	101.26	133.51
ENSECAG00000017337	PDE6B	530.047	0.372765	0.00151705	0.0191361	598.259	461.834	580.498	570.718	643.562	449.315	468.794	467.393
ENSECAG00000023134	KCNK5	1702.62	-0.659994	0.00153025	0.0192827	1319.69	2085.56	1869.13	1161.47	928.46	2215.61	1868.15	2172.91
ENSECAG00000004389	MFF	2306.65	0.306823	0.00154897	0.0194775	2551.48	2061.82	2333.62	2624.04	2696.78	2005.83	2044.14	2135.48
ENSECAG00000004845	CHEK2	64.6313	-0.845786	0.00154972	0.0194775	46.2735	82.989	43.2749	41.0623	54.4833	80.4695	82.051	86.4465
ENSECAG00000019120	NA	290.898	0.489219	0.0015511	0.0194775	340.029	241.766	301.418	334.88	383.789	224.824	245.057	255.419
ENSECAG00000021201	BMP2	170.958	0.657868	0.00155368	0.0194775	209.313	132.602	162.817	219.456	245.668	118.082	148.984	130.74
ENSECAG00000022566	MEA1	1957.59	0.399768	0.00155243	0.0194775	2227.38	1687.81	1869.77	2248.29	2564.08	1642.25	1700.78	1720.39
ENSECAG00000014044	CDYL	2079.84	0.329034	0.00156236	0.0195663	2315.99	1843.69	2071.57	2365.43	2510.98	1898.28	1824.25	1808.53
ENSECAG00000021995	M6PR	1277.61	-0.601583	0.00156544	0.0195848	1014.69	1540.52	1365.64	897.908	780.535	1763.45	1439.45	1418.66
ENSECAG00000006273	PPIC	651.547	0.548681	0.00157015	0.0196236	774.034	529.061	568.878	817.803	935.421	545.438	527.529	514.215
ENSECAG00000010969	CTR9	3425.85	0.317712	0.00159477	0.0199111	3802.23	3049.48	3468.75	3927.39	4010.55	2876.15	3017.43	3254.86
ENSECAG00000016617	NA	377.097	-0.40047	0.00160102	0.0199686	325.259	428.936	334.837	324.421	316.52	416.765	421.292	448.75
ENSECAG00000013238	FAM83D	214.031	-0.528792	0.00162478	0.0202442	175.048	253.013	186.349	151.089	187.707	265.702	258.483	234.855
ENSECAG00000025065	COL12A1	2595.98	0.37983	0.00162643	0.0202442	2934.88	2257.08	2892.12	2867.31	3045.2	2542.55	2319.11	1909.57
ENSECAG00000004159	BCL9	2489.35	0.351571	0.00163169	0.0202478	2791.55	2187.15	2415.1	3016.68	2942.88	2120.79	2175.7	2264.96
ENSECAG00000015050	CTH	1031.58	-0.449374	0.00163121	0.0202478	872.273	1190.88	1051.71	796.622	768.489	1182.97	1104.3	1285.37
ENSECAG00000021551	UTP11	2867.53	0.314315	0.00162962	0.0202478	3179.05	2556.01	2931.44	3194.28	3411.43	2388.82	2654.15	2625.06
ENSECAG00000019165	CENPK	133.485	-0.606208	0.00163608	0.0202818	105.75	161.22	117.468	102.536	97.2469	155.959	169.514	158.186
ENSECAG00000007589	ITGB5	3537.28	0.473378	0.0016539	0.0204819	4112.74	2961.82	3098.05	4508.26	4731.91	2891.23	2925.43	3068.8
ENSECAG00000024944	NA	9206.76	0.359021	0.00165917	0.0205264	10347.1	8066.43	9039.56	10414.2	11587.6	7536.38	8025.57	8637.34
ENSECAG00000001661	NA	147.641	0.574892	0.00166894	0.0206056	176.623	118.659	175.201	171.848	182.819	109.074	131.289	115.614
ENSECAG00000010359	NA	2285.92	-0.304056	0.00166818	0.0206056	2045.89	2525.95	2218.04	1899.72	2019.92	2562.89	2448.2	2566.75
ENSECAG00000018754	ALYREF	2194.54	0.28786	0.00167136	0.0206146	2412.66	1976.41	2459.24	2294.63	2484.11	1890.37	2081.56	1957.31
ENSECAG00000022440	HCFC1	1743.86	-0.411059	0.0016884	0.0208038	1496.75	1990.96	1659.72	1606.71	1223.81	2067.45	2024.86	1880.58
ENSECAG00000015459	NA	765.219	0.329601	0.00169592	0.0208754	852.483	677.954	814.237	873.749	869.463	647.903	693.232	692.728
ENSECAG00000000572	FOXP4	1917.09	0.285012	0.00172172	0.0211717	2106.29	1727.89	2043.11	2217.76	2058.01	1692.76	1692.19	1798.73
ENSECAG00000013881	DHX35	218.704	-0.534267	0.00173405	0.0213017	178.631	258.777	210.259	167.95	157.683	260.055	249.123	267.153
ENSECAG00000001109	NA	538.885	0.40799	0.00175176	0.0214512	614.529	463.24	592.833	640.874	609.881	412.758	521.852	455.11
ENSECAG00000009788	TBC1D31	701.921	-0.341415	0.00175323	0.0214512	619.55	784.292	587.396	642.094	629.158	748.823	787.961	816.093
ENSECAG00000016028	N4BP2L2	776.832	0.391254	0.00175109	0.0214512	881.94	671.725	768.614	935.857	941.348	678.534	628.996	707.646
ENSECAG00000018561	CDKN2B	81.5552	0.801221	0.00174938	0.0214512	103.697	59.413	107.193	119.42	84.4787	49.3935	66.1602	62.6853
ENSECAG00000022139	CTSF	1017.86	0.340689	0.00176147	0.0215305	1137.99	897.736	1057.2	1131.97	1224.79	849.231	896.006	947.971
ENSECAG00000023782	SLC16A13	67.096	-0.844385	0.0017655	0.0215581	47.9274	86.2645	48.5492	51.1957	44.0374	76.6587	102.354	79.7804
ENSECAG00000025066	PLA2G3	29.9329	-1.40118	0.00176844	0.0215725	16.3629	43.5029	24.8907	9.12756	15.0703	55.3058	37.4783	37.7245
ENSECAG00000005865	HAUS8	484.849	-0.431517	0.0017718	0.0215919	412.795	556.903	474.46	377.072	386.854	583.944	520.283	566.481
ENSECAG00000002619	GREM1	829.923	-0.547391	0.00178197	0.0216942	673.78	986.065	798.896	685.333	537.111	1135.71	1025.8	796.687
ENSECAG00000011754	RPIA	90.0557	-0.740848	0.00178469	0.0217057	67.3427	112.769	81.1307	65.3301	55.5674	115.231	110.647	112.428
ENSECAG00000005905	SMOX	9191.06	0.388535	0.00179738	0.021795	10421.6	7960.47	8584.07	11283.7	11397.2	7464.3	8122.95	8294.16
ENSECAG00000013151	RGCC	518.229	0.601678	0.00179436	0.021795	625.046	411.412	452.688	623.723	798.725	373.125	422.399	438.714
ENSECAG00000018793	SPR	406.284	0.406415	0.00179624	0.021795	463.257	349.311	424.508	470.953	494.312	332.862	363.884	351.186
ENSECAG00000013904	TMEM30A	2314.28	-0.590379	0.00181172	0.0219472	1846.8	2781.75	2433.01	1682.59	1424.81	3270.35	2756.96	2317.94
ENSECAG00000002061	NEURL2	212.33	0.498066	0.00181789	0.022	248.519	176.14	240.307	235.398	269.853	171.434	187.643	169.343
ENSECAG00000012018	CACNB3	700.638	0.42431	0.00182376	0.0220493	803.282	597.994	675.642	825.297	908.906	580.916	586.438	626.629
ENSECAG00000007408	UNC5A	194.646	-0.759974	0.00183346	0.0221446	144.565	244.728	199.899	127.102	106.694	250.419	201.45	282.314
ENSECAG00000013188	CDCA2	354.65	-0.45054	0.00183633	0.0221574	299.788	409.513	334.527	262.156	302.679	412.797	387.732	428.011
ENSECAG00000011681	NDUFS5	2338.38	0.357286	0.00184018	0.022182	2627.25	2049.5	2346.32	2677.02	2858.42	1958.8	1934.06	2255.64
ENSECAG00000008848	PDIA4	9426.87	-0.273885	0.0018528	0.022312	8535.31	10318.4	8724.2	8632.96	8248.77	9672.94	10221.4	11060.9
ENSECAG00000006436	COQ10B	560.76	0.359575	0.00185652	0.0223129	630.53	490.99	623.08	622.367	646.144	454.412	510.358	508.202
ENSECAG00000014542	SPICE1	713.304	-0.333923	0.00185483	0.0223129	631.042	795.566	616.379	671.442	605.304	792.222	811.008	783.467
ENSECAG00000022964	CDC7	202.547	-0.557754	0.00185938	0.0223253	163.535	241.558	167.636	166.481	156.489	275.697	245.152	203.825
ENSECAG00000010461	1	317.387	0.45521	0.0018642	0.0223418	367.551	267.223	350.533	373.819	378.3	265.487	238.159	298.024
ENSECAG00000011716	SLC27A4	2084.38	0.346655	0.00186582	0.0223418	2333.9	1834.87	2027.06	2424.85	2549.78	1790.02	1840.88	1873.71
ENSECAG00000016625	PCLO	57.4834	-0.980643	0.00186623	0.0223418	38.8353	76.1315	40.3337	39.0545	37.1176	72.8492	56.647	98.8982
ENSECAG00000011405	BLM	1070.63	-0.336575	0.00187019	0.0223672	946.36	1194.9	958.287	928.544	952.248	1081.51	1290.45	1212.73
ENSECAG00000017730	PTRHD1	618.283	0.43742	0.00187956	0.0224574	711.482	525.085	595.47	720.586	818.39	539.2	507.171	528.883
ENSECAG00000009339	THNSL1	366.207	-0.448392	0.00189492	0.0226188	309.469	422.945	347.172	311.059	270.177	424.291	443.489	401.055
ENSECAG00000021289	CCNE1	463.199	-0.372379	0.00189697	0.0226211	403.878	522.521	407.092	381.633	422.91	508.26	524.078	535.224
ENSECAG00000008426	PAPSS2	1421.86	-0.388647	0.001903	0.0226709	1230.89	1612.84	1342.68	1263.68	1086.29	1738.65	1673.21	1426.65
ENSECAG00000007470	NCAPG	2204.56	-0.325496	0.0019072	0.0226989	1957.21	2451.9	1943.38	1773.52	2154.74	2356.2	2444.78	2554.73
ENSECAG00000018438	CEP55	593.359	-0.371613	0.00191037	0.0227145	517.175	669.542	510.459	484.787	556.28	654.43	715.434	638.763
ENSECAG00000011079	MRPL19	1394.04	0.357433	0.00192283	0.0228182	1566.11	1221.97	1368.33	1618.66	1711.33	1163.87	1261.34	1240.72
ENSECAG00000022164	SMC4	5833.79	-0.395573	0.00192247	0.0228182	5039.56	6628.02	4573.92	4684.24	5860.51	6009.62	6487.16	7387.3
ENSECAG00000010381	SGTA	1889.63	0.277938	0.00193719	0.022944	2071.49	1707.76	1969.48	2101.65	2143.34	1662.48	1702.58	1758.22
ENSECAG00000011085	GPR180	305.683	-0.457832	0.00193645	0.022944	257.74	353.626	285.605	248.913	238.703	336.235	342.587	382.056
ENSECAG00000008767	LTA4H	2153.18	0.333343	0.00194623	0.0230204	2401.06	1905.3	2179.37	2327.27	2696.55	1927.87	1858.6	1929.42
ENSECAG00000026943	ZFAND1	352.861	0.549607	0.0019474	0.0230204	419.484	286.238	327.001	437.168	494.283	255.565	307.661	295.489
ENSECAG00000023220	RHBDF1	2212.21	-0.310638	0.00195058	0.0230357	1975.03	2449.39	2171.42	1848.46	1905.2	2448.88	2368.23	2531.05
ENSECAG00000016940	SPON2	794.87	0.391922	0.00197685	0.0233234	902.882	686.857	919.67	875.247	913.73	598.019	683.731	778.82
ENSECAG00000011686	ACVR1B	258.105	-0.562011	0.00199222	0.0234638	208.2	308.01	256.683	199.811	168.106	325.547	309.918	288.565
ENSECAG00000020905	NA	796.474	-0.34202	0.00199259	0.0234638	703.001	889.948	677.248	729.125	702.629	838.595	870.22	961.029
ENSECAG00000009039	STAT1	4984.54	-0.443528	0.00199927	0.0235198	4223.96	5745.11	5097.13	4129.69	3445.06	6315.97	5488.9	5430.48
ENSECAG00000000336	COMP	152.951	0.694154	0.0020074	0.0235474	189.373	116.529	145.287	186.298	236.534	109.401	107.339	132.846
ENSECAG00000008637	HMGCS1	516.407	0.413424	0.00200504	0.0235474	589.515	443.299	649.642	591.506	527.397	482.229	431.585	416.083
ENSECAG00000020623	PTCD3	1877.88	0.293811	0.00200674	0.0235474	2068.79	1686.98	2126.62	1923.28	2156.45	1634.37	1672.9	1753.68
ENSECAG00000016658	SLCO4A1	4696.06	-1.02134	0.00200988	0.0235539	3099.84	6292.29	4488.93	2647.1	2163.5	6180.36	6161.27	6535.23
ENSECAG00000016020	CCNJ	218.9	0.52594	0.00201294	0.0235672	257.953	179.848	255.498	280.809	237.551	199.868	183.449	156.226
ENSECAG00000013231	CLPTM1L	2428.65	-0.297281	0.00201954	0.0236218	2179.27	2678.03	2369.08	2152.04	2016.7	2647.81	2656.9	2729.38
ENSECAG00000000373	LOXL3	843.177	-0.494097	0.00202632	0.0236785	700.02	986.333	886.004	644.739	569.318	958.315	1002.47	998.213
ENSECAG00000008174	TMEM64	367.404	0.54469	0.00203499	0.0237571	435.288	299.52	476.217	453.955	375.692	338.072	325.029	235.458
ENSECAG00000007319	MRPS11	1912.13	0.488927	0.00204606	0.0238635	2233.44	1590.83	1721.67	2273.31	2705.32	1429.86	1659.97	1682.64
ENSECAG00000014259	TIMP1	64849.2	0.492922	0.00205034	0.0238907	75821.8	53876.5	59423.7	79433.8	88608	45736.7	52627.4	63265.5
ENSECAG00000016289	RNF38	318.196	0.507755	0.00205296	0.0238984	373.178	263.215	399.118	387.727	332.688	310.886	248.188	230.571
ENSECAG00000000199	RGS3	662.434	0.49005	0.00205499	0.0238992	773.984	550.885	608.511	786.804	926.636	522.771	579.025	550.859
ENSECAG00000017351	PKN3	301.785	-0.442752	0.00206703	0.0240165	255.96	347.61	269.159	248.247	250.474	363.972	314.879	363.978
ENSECAG00000006668	NA	865.655	-0.433975	0.0020733	0.0240665	736.378	994.931	881.838	643.152	684.144	924.723	1026.64	1033.43
ENSECAG00000022961	NA	257.1	0.505721	0.00207892	0.0241087	301.761	212.438	262.742	296.387	346.153	198.738	228.39	210.187
ENSECAG00000016091	ATG16L1	738.713	-0.413313	0.00209075	0.0242	633.283	844.144	737.862	613.673	548.313	878.093	846.843	807.496
ENSECAG00000016521	PTGIS	704.226	-0.469091	0.00208999	0.0242	590.375	818.076	718.043	540.814	512.27	899.996	791.372	762.861
ENSECAG00000019619	TPCN2	458.202	-0.499484	0.00209625	0.0242408	379.655	536.75	471.393	327.861	339.71	532.23	509.395	568.623
ENSECAG00000016138	SLC66A1	130.471	-0.587728	0.00210657	0.0243269	104.2	156.742	102.441	101.339	108.82	168.327	151.258	150.642
ENSECAG00000022962	LPCAT4	360.362	-0.644332	0.00210768	0.0243269	281.21	439.515	370.74	205.136	267.754	372.514	464.009	482.021
ENSECAG00000018306	CREB3L1	4361.75	0.408856	0.00211094	0.0243415	4976.08	3747.42	4064.06	5082.2	5781.97	3513.38	3811.13	3917.76
ENSECAG00000005631	BDKRB1	1140.36	0.396096	0.00212248	0.024378	1296.42	984.295	1124.21	1320.67	1444.38	886.816	1012.13	1053.94
ENSECAG00000012399	SUB1	4017.03	0.281888	0.00212818	0.024378	4408.73	3625.32	4433.45	4111.5	4681.25	3587.45	3495.56	3792.96
ENSECAG00000013501	TSR3	553.746	0.396669	0.00212554	0.024378	629.71	477.782	570.689	620.18	698.261	443.176	493.1	497.071
ENSECAG00000016143	ANKS6	340.437	-0.493547	0.00211955	0.024378	282.827	398.047	326.316	290.273	231.894	393.489	374.681	425.972
ENSECAG00000017265	TCF4	3278.36	0.524796	0.00212793	0.024378	3868.43	2688.28	2766.42	4053.81	4785.07	2547.89	2677.52	2839.43
ENSECAG00000018314	TIMP3	596.546	0.36169	0.00212801	0.024378	670.683	522.409	723.844	662.719	625.485	548.197	510.104	508.926
ENSECAG00000021631	NA	1560	0.283459	0.00213005	0.024378	1712.62	1407.39	1618.52	1755.75	1763.59	1440.1	1409.91	1372.16
ENSECAG00000022265	SMC6	784.971	-0.555617	0.00212962	0.024378	635.378	934.563	838.958	538.328	528.849	1040.43	881.683	881.572
ENSECAG00000000859	HEXIM1	3814.53	0.327598	0.00214391	0.0244906	4246.33	3382.74	3794.91	4270.39	4673.7	3203.43	3377.09	3567.69
ENSECAG00000021178	UBA5	6052.98	-0.230771	0.00214219	0.0244906	5570.15	6535.81	5650.6	5544.21	5515.65	6436	6474.7	6696.72
ENSECAG00000008209	NA	6203.05	0.324751	0.00215048	0.0245428	6897.57	5508.53	7165.55	6791.97	6735.19	6224.2	5294.57	5006.83
ENSECAG00000021882	YWHAZ	4784.2	-0.397982	0.00215586	0.0245812	4127.84	5440.56	4778.63	3943.37	3661.54	6059.46	5415.88	4846.34
ENSECAG00000014815	FXYD1	244.758	0.457061	0.00216092	0.0246003	283.386	206.13	276.818	271.329	302.011	195.545	209.566	213.279
ENSECAG00000024408	NA	1254.92	-0.304942	0.00216155	0.0246003	1123.06	1386.78	1174.7	1123.5	1070.99	1385.61	1316.08	1458.66
ENSECAG00000007411	RPAP2	1007.23	0.29199	0.0021719	0.024695	1109.11	905.347	1118.64	1110.81	1097.89	887.337	892.299	936.406
ENSECAG00000026938	RPL28	11513.8	0.298105	0.00218348	0.0248036	12699.7	10327.8	11967.8	12559.4	13572	9432.85	10675	10875.7
ENSECAG00000001441	TNK2	645.529	-0.341264	0.00218772	0.0248287	569.577	721.48	539.702	602.07	566.96	749.087	696.74	718.613
ENSECAG00000018860	ZFP36L1	1419.19	0.351868	0.00220278	0.0249765	1590.64	1247.74	1513.97	1658.11	1599.83	1335.92	1318.12	1089.19
ENSECAG00000014049	ITPA	3478.61	0.281949	0.00221327	0.0250721	3817.69	3139.54	3691.85	3623.09	4138.14	3050.73	3190.59	3177.29
ENSECAG00000019599	ZNF655	380.862	0.498937	0.00221693	0.0250904	445.676	316.049	450.841	514.102	372.084	349.268	318.107	280.772
ENSECAG00000024130	ZNF609	628.56	-0.391612	0.00222869	0.0252001	543.771	713.348	614.986	497.832	518.495	739.843	665.903	734.298
ENSECAG00000024392	BRIP1	91.4591	-1.03619	0.00224353	0.0253444	59.7685	123.15	97.5789	41.1448	40.5818	141.522	126.579	101.348
ENSECAG00000020125	BCR	685.215	-0.401172	0.00225586	0.0254602	590.57	779.86	684.683	530.34	556.686	780.028	747.045	812.507
ENSECAG00000022752	NUP214	1874.23	-0.334792	0.00226432	0.0255321	1657.7	2090.76	1779.03	1734.81	1459.25	1984.06	2161.56	2126.65
ENSECAG00000004462	NA	481.397	0.612133	0.00226652	0.0255333	582.071	380.724	406.361	580.859	758.992	378.599	393.258	370.315
ENSECAG00000014711	TNS1	1127.07	-0.530925	0.00227598	0.0256163	921.793	1332.34	1198.51	853.496	713.372	1435.57	1241.72	1319.73
ENSECAG00000007233	UBE2E3	816.46	0.341352	0.00227884	0.0256249	913.228	719.692	892.979	883.964	962.74	679.716	697.527	781.833
ENSECAG00000009828	KDM6B	635.408	0.430189	0.00228188	0.0256355	730.191	540.625	650.716	752.28	787.579	500.039	497.932	623.903
ENSECAG00000000495	SLIT3	316.532	0.504456	0.00228505	0.0256475	371.841	261.223	319.753	380.545	415.226	255.15	230.768	297.751
ENSECAG00000012706	NGRN	1886.37	0.395301	0.00229293	0.0257123	2143.57	1629.18	1792.25	2172.67	2465.78	1534.81	1662.78	1689.96
ENSECAG00000003775	MAP4	3525.19	-0.242963	0.00230032	0.0257716	3229.14	3821.25	3309.34	3229.84	3148.23	3862.35	3728.08	3873.31
ENSECAG00000010105	TBCD	1564.81	-0.312225	0.00230267	0.0257743	1395.95	1733.66	1537.54	1343.37	1306.93	1699.83	1773.35	1727.81
ENSECAG00000005675	NFE2L2	4911.52	0.283426	0.00231221	0.0258245	5392.68	4430.37	5035.96	5287.25	5854.83	4532.78	4274.93	4483.4
ENSECAG00000023805	ZSWIM6	846.47	0.42621	0.00231349	0.0258245	970.676	722.264	807.39	960.97	1143.67	723.074	729.696	714.023
ENSECAG00000026994	TMEM14C	426.236	0.437102	0.00231234	0.0258245	489.795	362.677	530.531	508.92	429.933	374.104	388.576	325.35
ENSECAG00000024644	KIF3A	632.148	-0.349954	0.00231828	0.0258543	556.011	708.285	570.714	558.121	539.199	740.189	651.049	733.615
ENSECAG00000004257	DNAJC9	272.872	-0.556807	0.00233617	0.0260301	220.476	325.267	204.85	228.526	228.052	376.534	345.154	254.113
ENSECAG00000007829	TPP1	1086.86	-0.492845	0.00234114	0.0260617	902.798	1270.91	1158.48	819.544	730.366	1274.47	1265.06	1273.21
ENSECAG00000022396	SMC3	2594.87	-0.318243	0.00235133	0.0261513	2310.47	2879.27	2294.86	2197.51	2439.05	2645.77	2822.05	3170
ENSECAG00000001445	CHD7	999.279	0.550931	0.00235767	0.026198	1188.34	810.222	878.382	1265.52	1421.11	699.999	787.191	943.476
ENSECAG00000009739	ADGRB2	76.905	-0.904963	0.002363	0.0262334	53.5076	100.302	75.0834	34.4034	51.0361	103.007	92.097	105.803
ENSECAG00000011582	DLGAP4	2716.03	0.315588	0.00236691	0.026253	3012.3	2419.76	2666.61	3182.65	3187.65	2409.99	2356.45	2492.83
ENSECAG00000012724	MAP3K4	688.147	-0.316404	0.00239424	0.026532	613.051	763.243	626.889	603.301	608.964	770.922	744.853	773.955
ENSECAG00000023969	PLPP6	56.8797	-0.888339	0.00239897	0.0265603	39.7707	73.9888	42.759	38.3463	38.2067	71.2796	88.2985	62.3883
ENSECAG00000007083	PCYOX1L	635.965	-0.376986	0.00240934	0.026651	553.719	718.21	550.758	515.834	594.566	651.975	727.52	775.134
ENSECAG00000010243	GALNT7	406.422	-1.3363	0.00242141	0.0267603	230.483	582.361	366.884	180.772	143.792	712.816	562.924	471.342
ENSECAG00000018476	TPX2	1670.01	-0.344168	0.00242991	0.02683	1472.17	1867.84	1455.56	1334.02	1626.94	1735.47	1862.92	2005.13
ENSECAG00000005234	NA	13120.8	-0.287957	0.00243864	0.0269021	11814.9	14426.7	12235.4	12040.4	11169	15093.8	15079.2	13107.1
ENSECAG00000024980	H1-2	446.473	-0.418755	0.00244601	0.026959	381.972	510.975	412.449	409.332	324.135	525.115	500.552	507.257
ENSECAG00000006082	NA	117.534	-0.595439	0.00246436	0.0271038	93.6411	141.427	94.3313	90.4701	96.1218	143.148	137.963	143.168
ENSECAG00000011362	LMBR1L	644.669	-0.472667	0.0024658	0.0271038	540.335	749.004	453.53	505.528	661.949	690.689	752.583	803.739
ENSECAG00000022579	XPNPEP1	5298.83	-0.281904	0.0024641	0.0271038	4782.73	5814.93	5235.06	4604.93	4508.2	5852.84	5671.5	5920.45
ENSECAG00000015215	NA	1338.54	0.328329	0.0024976	0.0274287	1490.03	1187.04	1350.02	1526.98	1593.1	1158.89	1264.6	1137.62
ENSECAG00000018858	PHF10	707.659	0.334661	0.00251037	0.0275442	789.839	625.479	768.599	805.996	794.921	580.465	630.421	665.55
ENSECAG00000007175	NA	799.841	0.465081	0.00251814	0.0276046	927.668	672.014	719.839	992.414	1070.75	695.272	674.114	646.657
ENSECAG00000020304	HIPK3	843.334	0.634587	0.00254971	0.0279257	1025.3	661.365	1189.03	1112.08	774.798	861.302	632.563	490.23
ENSECAG00000010726	DDR2	2283.58	-0.311441	0.00256136	0.0280283	2037.8	2529.37	2267.82	1898.64	1946.93	2618.57	2474.57	2494.97
ENSECAG00000002389	GLDC	213.427	0.543925	0.00257512	0.0280327	253.636	173.218	218.301	275.881	266.727	152.302	169.065	198.288
ENSECAG00000010135	RPS19BP1	518.87	0.64796	0.00257553	0.0280327	633.486	404.255	411.145	682.927	806.385	379.701	450.814	382.249
ENSECAG00000010148	TMEM101	1109.59	0.330461	0.00256633	0.0280327	1236.46	982.721	1112	1269.24	1328.14	943.713	993.351	1011.1
ENSECAG00000013281	NA	288.479	-0.843038	0.00257156	0.0280327	206.205	370.753	305.303	189.36	123.952	446.426	382.267	283.565
ENSECAG00000017361	NDST1	363.322	-0.51166	0.00257323	0.0280327	299.229	427.416	355.31	304.614	237.762	453.723	440.329	388.197
ENSECAG00000023355	GTSE1	297.677	-0.441981	0.00257499	0.0280327	252.336	343.018	267.665	228.475	260.869	322.351	369.641	337.063
ENSECAG00000011978	LRR1	206.5	-0.520302	0.00260166	0.0282919	169.629	243.371	176.185	145.049	187.652	226.906	263.659	239.548
ENSECAG00000000008	RPLP2	537.496	0.424093	0.00261563	0.0283689	616.532	458.461	535.422	653.499	660.674	423.881	440.171	511.329
ENSECAG00000012040	ST6GALNAC6	534.344	0.3604	0.00261244	0.0283689	600.773	467.914	639.582	605.641	557.097	481.693	445.252	476.796
ENSECAG00000014767	PLXNB1	576.224	-0.412557	0.0026157	0.0283689	494.423	658.025	503.225	562.434	417.609	633.424	668.865	671.785
ENSECAG00000010291	LRRC17	229.301	-0.628629	0.002619	0.0283795	180.144	278.458	229.709	154.203	156.52	304.312	226.852	304.211
ENSECAG00000007554	GEMIN2	455.927	0.427064	0.00263609	0.0285394	523.177	388.678	482.386	492.027	595.117	350.07	412.012	403.951
ENSECAG00000022660	PSD4	191.127	-0.66058	0.00263854	0.0285406	147.909	234.345	178.052	164.787	100.889	238.557	251.08	213.398
ENSECAG00000015920	PHTF2	712.598	0.456041	0.00264874	0.0286256	823.676	601.521	900.497	885.315	685.215	656.772	633.962	513.829
ENSECAG00000010232	NA	211.63	-0.598882	0.00266568	0.0287832	168.18	255.08	215.743	130.461	158.336	251.493	259.477	254.269
ENSECAG00000006722	WDR17	71.1698	-1.0379	0.00267124	0.0288178	46.5113	95.8283	75.036	37.8216	26.6763	96.0668	97.167	94.2511
ENSECAG00000011662	STX6	143.235	-0.55767	0.00267362	0.0288181	115.837	170.633	128.226	111.614	107.67	165.032	175.592	171.275
ENSECAG00000023113	SASS6	211.076	-0.521201	0.00268866	0.0289546	173.244	248.908	179.868	143.925	195.94	250.075	260.272	236.378
ENSECAG00000023151	DNTTIP1	1540.39	0.44373	0.00270496	0.0291045	1775.79	1304.98	1394.51	1837.76	2095.11	1239.71	1300.34	1374.89
ENSECAG00000019083	SORL1	223.033	-0.740054	0.00271251	0.0291601	166.794	279.273	235.213	150.329	114.84	323.79	273.224	240.806
ENSECAG00000010613	KLF4	1538	0.347646	0.00272596	0.0292533	1722.01	1353.99	1706.56	1857.39	1602.09	1519.47	1276.3	1266.22
ENSECAG00000017121	RPF2	965.197	-0.376883	0.0027242	0.0292533	839.372	1091.02	911.151	842.703	764.263	1042.91	1227.68	1002.47
ENSECAG00000008545	ECM1	3714.68	0.521834	0.00272893	0.0292594	4380.15	3049.2	3563.18	4570.85	5006.43	2644.6	2606.57	3896.43
ENSECAG00000011516	PRDM5	128.758	0.614132	0.00274019	0.0293543	155.52	101.996	136.44	167.813	162.306	113.56	103.309	89.1194
ENSECAG00000014965	RFWD3	362.914	-0.675284	0.00274605	0.0293914	279.18	446.648	381.719	233.197	222.625	550.922	413.142	375.88
ENSECAG00000007780	PANX1	180.923	-0.537224	0.00275976	0.0294865	147.49	214.357	171.562	139.951	130.955	226.921	205.718	210.432
ENSECAG00000011574	HDHD5	330.234	-0.431915	0.00275968	0.0294865	281.364	379.104	308.796	274.623	260.671	361.077	363.968	412.267
ENSECAG00000014890	BRCA2	140.956	-0.871328	0.00277204	0.0295918	99.4257	182.485	153.484	79.8899	64.9029	187.215	200.875	159.366
ENSECAG00000017723	USP30	317.867	-0.448588	0.00277971	0.0296478	268.516	367.218	299.105	260.737	245.705	401.104	361.739	338.81
ENSECAG00000018345	NPC2	6772.13	0.282056	0.00280489	0.0298383	7432.83	6111.42	6977.36	7433.98	7887.14	5771.98	6009.8	6552.5
ENSECAG00000019266	SLC35F2	1882.39	-0.306003	0.00280204	0.0298383	1683.23	2081.55	1796.68	1594.93	1658.07	1965.01	2251.34	2028.31
ENSECAG00000024420	SCAP	4780.38	-0.345805	0.00280342	0.0298383	4210.14	5350.62	4905.31	3897.68	3827.44	5229.96	5299.7	5522.19
ENSECAG00000015293	UBE2J2	239.465	0.456645	0.00282197	0.0299939	277.279	201.65	255.875	296.978	278.984	201.185	191.883	211.884
ENSECAG00000002456	RMI1	305.536	-0.478014	0.0028279	0.0300047	255.209	355.862	305.359	222.605	237.662	364.806	352.467	350.315
ENSECAG00000024568	ADD2	95.8883	-0.814477	0.00282589	0.0300047	69.4807	122.296	87.7953	74.2689	46.3778	101.404	136.712	128.773
ENSECAG00000009435	FIGNL1	132.443	-0.570572	0.00285355	0.030223	106.526	158.359	118.169	102.854	98.555	160.605	156.96	157.511
ENSECAG00000018483	NA	200.139	0.54646	0.00285589	0.030223	237.917	162.36	198.335	251.218	264.199	164.561	144.937	177.583
ENSECAG00000022819	CNTRL	305.188	-0.459542	0.00285469	0.030223	257.247	353.128	235.25	272.009	264.483	306.752	373.396	379.234
ENSECAG00000009303	GFPT2	47560.5	0.321322	0.00287351	0.0303568	52834.9	42286.2	59037.3	53667.5	45799.9	42329.3	43007.9	41521.4
ENSECAG00000018674	CEMIP	93.073	-0.673683	0.00287208	0.0303568	71.6035	114.543	69.6015	77.9383	67.2708	122.08	118.422	103.126
ENSECAG00000023670	CUL4B	846.088	-0.413434	0.00287692	0.0303666	725.483	966.693	822.546	754.535	599.368	1037.07	910.423	952.583
ENSECAG00000006950	NBR1	1534.64	-0.508214	0.00288092	0.0303826	1266.64	1802.64	1542.16	1250	1007.76	2135.32	1740.26	1532.35
ENSECAG00000008950	CTDSP1	108.404	-0.726988	0.00289011	0.0304277	81.4736	135.334	102.238	83.1484	59.0346	130.876	149.265	125.86
ENSECAG00000021678	PAPSS1	4405.31	-0.329797	0.00289017	0.0304277	3903.66	4906.96	4492.4	3561.92	3656.68	4945.43	4958.52	4816.95
ENSECAG00000016667	CD55	623.006	-0.423634	0.00290142	0.0305198	532.451	713.561	616.336	518.687	462.33	660.877	697.768	782.04
ENSECAG00000015177	NOL10	1581.16	-0.378431	0.00291621	0.0306227	1374.41	1787.91	1582.61	1324.37	1216.27	1889.37	1853.18	1621.19
ENSECAG00000020898	RELB	421.648	0.528678	0.00291423	0.0306227	498.595	344.701	399.123	535.773	560.889	289.531	343.554	401.018
ENSECAG00000018114	CEP295	368.593	-0.421684	0.00292967	0.0307376	315.256	421.929	351.678	300.616	293.474	392.803	419.965	453.02
ENSECAG00000020393	SYNE2	19.8635	-1.53725	0.00295221	0.0309476	10.016	29.7111	11.8526	12.689	5.50632	30.8643	21.3022	36.9667
ENSECAG00000019932	NA	180.209	-0.709759	0.00295945	0.0309969	136.674	223.744	190.686	122.063	97.2745	225.526	206.965	238.742
ENSECAG00000016955	MARK3	4556.11	0.303398	0.00298493	0.0312098	5033.81	4078.42	4448.52	5347.88	5305.02	3957.72	4080.45	4197.08
ENSECAG00000020767	IL7	73.2985	0.782237	0.00298744	0.0312098	92.7216	53.8754	73.0345	98.5653	106.565	58.767	49.6915	53.1678
ENSECAG00000021267	PIH1D1	1890.99	0.340277	0.00298246	0.0312098	2113.16	1668.83	1970.39	1949.92	2419.17	1601.79	1720.6	1684.11
ENSECAG00000015149	MCM7	8382.27	-0.277319	0.00299604	0.0312729	7579.27	9185.27	7181.06	7300.32	8256.44	8763.55	9560.67	9231.59
ENSECAG00000009791	ARPC5L	2857.21	-0.318461	0.00301789	0.0314741	2543.72	3170.69	2569.69	2361.19	2700.28	2886.05	3149.5	3476.52
ENSECAG00000006466	CLDN4	19.3182	1.47634	0.00303731	0.0316497	28.3546	10.2818	20.1782	32.4778	32.4079	13.3401	9.14571	8.35951
ENSECAG00000008818	CALCB	2077.03	-1.15051	0.00305767	0.0317805	1290.03	2864.02	1960.77	1097.62	811.709	2921.56	2687.82	2982.68
ENSECAG00000010892	RRP12	4115.3	-0.28389	0.00305576	0.0317805	3711.83	4518.77	4014.77	3526.41	3594.32	4239.16	4627.62	4689.54
ENSECAG00000025161	EMILIN1	8785.84	-0.28983	0.00305412	0.0317805	7907.04	9664.65	8037.73	7799.78	7883.61	9406.72	8860.06	10727.2
ENSECAG00000025059	KAT2A	1391.07	0.286545	0.0030653	0.0318328	1528.77	1253.38	1472.81	1491.57	1621.95	1207.53	1306.42	1246.18
ENSECAG00000014063	DGCR2	949.577	-0.432686	0.00307682	0.0318982	807.848	1091.31	983.849	753.485	686.21	1137.39	1116.41	1020.12
ENSECAG00000017286	PSPC1	1261.12	0.461416	0.00307449	0.0318982	1461.35	1060.9	1150.95	1441.32	1791.77	991.777	1095.37	1095.56
ENSECAG00000005987	IRF2BP1	1353.47	0.305736	0.00308947	0.0320022	1496.21	1210.73	1417.74	1445.74	1625.15	1181.39	1274.41	1176.38
ENSECAG00000021055	DAXX	1807.34	0.381518	0.00310958	0.0321833	2045.16	1569.51	1761.24	1991.45	2382.8	1456.98	1647.49	1604.07
ENSECAG00000015658	NA	650.511	0.321823	0.00317092	0.0327903	722.8	578.223	706.631	714.034	747.735	551.649	606.277	576.743
ENSECAG00000004212	NA	905.768	0.370462	0.00317586	0.0328137	1021.42	790.114	950.944	1060.75	1052.57	695.071	892.434	782.837
ENSECAG00000013512	NA	12.9648	1.9771	0.00317973	0.0328259	20.8244	5.10519	12.9748	20.5199	28.9787	2.01293	5.06534	8.2373
ENSECAG00000014556	CLCN3	567.709	-0.466761	0.00319613	0.0329674	476.21	659.207	571.616	433.7	423.316	735.789	664.012	577.82
ENSECAG00000014774	MMP23B	91.2959	0.714662	0.00320962	0.0330507	113.788	68.8043	110.425	118.656	112.281	53.3791	70.1252	82.9086
ENSECAG00000022804	3	2134.37	0.260989	0.00320839	0.0330507	2327.38	1941.36	2255.16	2372.94	2354.03	1846.74	1957.87	2019.46
ENSECAG00000019388	MPHOSPH6	2077.68	0.327441	0.00321904	0.0331198	2312.5	1842.86	2088.5	2235.16	2613.82	1803.39	1916	1809.17
ENSECAG00000021059	MED16	608.662	-0.36609	0.0032238	0.0331408	531.655	685.669	591.618	530.49	472.857	675.354	703.234	678.42
ENSECAG00000015543	CSE1L	5563.16	-0.250496	0.00323979	0.0332772	5081.31	6045	5428.41	4814.93	5000.58	6025.7	6029.59	6079.72
ENSECAG00000011218	HAT1	2822.09	-0.257685	0.00326407	0.0334985	2571.27	3072.9	2490.6	2577.19	2646.03	2936.05	3049.85	3232.81
ENSECAG00000009689	GAMT	340.036	0.434728	0.00326815	0.0335123	391.33	288.742	413.81	371.242	388.939	251.784	291.777	322.666
ENSECAG00000017739	C1H15orf39	514.131	-0.366989	0.00330161	0.0338212	448.949	579.313	434.502	475.138	437.208	544.989	633.722	559.228
ENSECAG00000017773	NA	121.614	-0.684879	0.00330381	0.0338212	93.0573	150.17	110.289	98.2815	70.6018	174.913	140.399	135.199
ENSECAG00000018948	HSP90AA1	85400.9	-0.296813	0.00330838	0.0338396	76647.3	94154.5	82876.1	72418.2	74647.5	87993.4	90918.2	103552
ENSECAG00000019479	SFT2D1	860.672	0.437792	0.00331642	0.0338934	990.515	730.829	796.064	1012.8	1162.68	679.532	762.909	750.046
ENSECAG00000008194	NA	152.438	0.588363	0.00332946	0.0339983	183.136	121.739	147.964	195.407	206.037	113.568	132.011	119.639
ENSECAG00000013244	CHMP2A	2143.38	0.328412	0.00334984	0.0341779	2387.09	1899.67	2189.43	2401.78	2570.05	1733.06	1878.39	2087.55
ENSECAG00000010897	ETS1	1773.5	-0.326784	0.00335655	0.0342177	1572.86	1974.14	1695.43	1590.54	1432.62	2081.61	2049.63	1791.18
ENSECAG00000022574	NT5C2	2454.46	-0.275518	0.00336256	0.0342505	2220.35	2688.57	2280.25	2316.28	2064.54	2786.67	2716.86	2562.17
ENSECAG00000010198	PITPNB	2039.01	-0.345592	0.00338064	0.034406	1795.44	2282.58	1905.91	1916.36	1564.03	2277.56	2465.61	2104.56
ENSECAG00000010574	KLHL7	1004.29	0.341074	0.00338522	0.0344112	1121.71	886.86	1117.8	1177.25	1070.09	945.42	931.768	783.391
ENSECAG00000017555	TF	4521.94	-0.250285	0.00338679	0.0344112	4130.8	4913.08	3951.84	4023.38	4417.19	4933.25	4892.82	4913.18
ENSECAG00000012679	RIF1	734.614	-0.649059	0.00339906	0.0344786	571.829	897.4	811.494	515.382	388.609	1014.06	863.146	814.994
ENSECAG00000026983	MRPL53	526.692	0.360067	0.00339862	0.0344786	592.25	461.133	615.422	532.866	628.461	456.88	452.129	474.39
ENSECAG00000023308	NA	6935.25	-0.306798	0.00340381	0.0344982	6200.68	7669.83	6907.75	6140.44	5553.84	7609.94	7383.97	8015.59
ENSECAG00000007545	MYL9	885.288	0.402271	0.00340792	0.0345112	1008.01	762.566	856.847	1043.33	1123.85	693.211	842.349	752.138
ENSECAG00000015600	PLSCR3	1524.92	0.274666	0.00342208	0.0346259	1669.45	1380.4	1763.15	1671.31	1573.89	1367.71	1406.45	1367.04
ENSECAG00000024055	JUN	747.785	0.34657	0.0034285	0.0346622	837.324	658.246	893.528	840.933	777.511	597.844	693.751	683.142
ENSECAG00000017211	ASCC1	968.089	0.317745	0.00343456	0.0346947	1074.25	861.927	992.482	1078.49	1151.78	829.085	909.191	847.505
ENSECAG00000011101	PTK7	15719.8	0.558251	0.00345025	0.0348245	18724.1	12715.5	12339.3	20006.1	23826.9	11713.7	12732.5	13700.2
ENSECAG00000020230	PSMD9	1282.74	0.354286	0.00347454	0.0350406	1439.7	1125.77	1248.41	1445.95	1624.75	1076.52	1156.51	1144.28
ENSECAG00000016361	COL18A1	2056.44	0.461701	0.00347774	0.035044	2383.48	1729.4	1938.28	2415.48	2796.68	1578.46	1556.52	2053.21
ENSECAG00000009178	HIF1AN	1337.34	0.308144	0.00348128	0.0350508	1479.22	1195.45	1392.78	1525.59	1519.29	1300.21	1166.44	1119.71
ENSECAG00000013359	LRRC8A	4791.32	-0.292234	0.0034845	0.0350543	4307.72	5274.92	4572.12	4518.77	3832.27	5343.18	5091.15	5390.42
ENSECAG00000019491	MR1	206.649	-0.480606	0.00348736	0.0350543	172.571	240.727	177.004	188.989	151.719	233.323	241.402	247.457
ENSECAG00000023690	STK38L	400.992	0.419789	0.00349121	0.0350641	458.881	343.103	400.177	454.983	521.484	337.975	359.772	331.563
ENSECAG00000010815	ADGRE5	22.1612	-1.50508	0.00351597	0.0352838	11.6199	32.7026	9.57363	5.61059	19.6754	27.6488	31.489	38.97
ENSECAG00000005805	YY1	1044.03	0.280466	0.00353707	0.035407	1145.41	942.639	1125.28	1117.53	1193.42	919.652	948.43	959.836
ENSECAG00000014290	PKP4	665.144	-0.373801	0.00354822	0.035407	579.098	751.19	650.615	512.532	574.146	755.174	790.436	707.96
ENSECAG00000022461	SLC33A1	1652.52	-0.495247	0.00354852	0.035407	1371.11	1933.94	1684.07	1372.95	1056.31	2074.41	2095.82	1631.59
ENSECAG00000023376	NTPCR	1553.82	0.281412	0.00354043	0.035407	1704.83	1402.81	1614.47	1668.55	1831.46	1438.47	1394.7	1375.25
ENSECAG00000023460	PRELID1	9330.41	0.300882	0.00354388	0.035407	10300.5	8360.33	9385.38	10168.5	11347.5	7833.49	8376	8871.51
ENSECAG00000023507	GPR19	24.3891	-1.27915	0.00353128	0.035407	14.2864	34.4918	12.9728	14.8178	15.0687	26.1721	37.4844	39.8189
ENSECAG00000024700	NA	7395.95	0.290331	0.00354151	0.035407	8138.26	6653.65	7469.97	8157.63	8787.17	6206.61	6699.88	7054.45
ENSECAG00000017077	IL17RA	2211.5	-0.373226	0.00357006	0.0355795	1926.87	2496.13	2284.84	1849.21	1646.57	2482.54	2475.64	2530.2
ENSECAG00000022199	NA	74.1809	-0.762272	0.00357163	0.0355795	55.226	93.1357	49.6754	59.2118	56.7908	80.6165	88.1537	110.637
ENSECAG00000003462	RUNX1	2008.67	0.473994	0.00359114	0.0357221	2335.83	1681.5	1744.49	2439.85	2823.15	1552.69	1809.75	1682.06
ENSECAG00000017903	PSAT1	396.71	-0.426957	0.00359179	0.0357221	338.271	455.149	390.881	314.576	309.357	490.144	424.746	450.556
ENSECAG00000021041	NA	732.315	0.346687	0.00359561	0.035731	819.701	644.93	755.489	797.106	906.509	644.829	676.988	612.972
ENSECAG00000023629	GJC1	328.589	-0.430838	0.0036042	0.0357583	280.144	377.035	288.759	252.925	298.748	354.175	358.19	418.739
ENSECAG00000024908	ERC1	348.964	-0.579522	0.0036017	0.0357583	279.488	418.439	370.47	252.111	215.884	446.727	432.868	375.723
ENSECAG00000010099	SLC26A11	163.521	0.548391	0.00362125	0.0358926	194.575	132.467	172.05	206.488	205.186	133.755	115.476	148.17
ENSECAG00000013985	UHRF2	4345.83	-0.354281	0.00362361	0.0358926	3814.76	4876.91	4437.65	3663.23	3343.41	5165.02	4577.3	4888.4
ENSECAG00000014950	BAD	538.599	0.409498	0.00363009	0.0359276	615.2	461.999	607.137	572.826	665.637	449.873	406.569	529.555
ENSECAG00000012492	UBE2J1	629.392	-0.379998	0.00363733	0.0359701	546.562	712.223	574.664	550.831	514.191	809.996	676.594	650.078
ENSECAG00000000847	SLC16A9	31.0041	-1.17244	0.00364416	0.0360086	18.9809	43.0272	24.848	20.5043	11.5905	42.3061	47.6202	39.1553
ENSECAG00000009068	SRF	1332.19	0.362944	0.00364757	0.0360131	1498.68	1165.7	1278.94	1561.7	1655.39	1239.06	1165.91	1092.12
ENSECAG00000000129	SUGP2	1282.06	-0.282058	0.00366831	0.0361886	1157.1	1407.03	1229.01	1156.76	1085.52	1411.04	1387.83	1422.22
ENSECAG00000015938	NA	2220.63	0.330993	0.00368079	0.0362441	2474.88	1966.37	2320.61	2412.6	2691.44	1743.79	2019.15	2136.16
ENSECAG00000019306	ZNF653	294.361	0.414369	0.00368282	0.0362441	336.575	252.147	349.426	318.442	341.856	231.07	258.434	266.938
ENSECAG00000019838	COL4A1	9154.21	0.381996	0.00368114	0.0362441	10359.5	7948.91	8329.9	11050.2	11698.5	7598.57	7871.97	8376.19
ENSECAG00000017243	LZTFL1	137.357	-0.583157	0.00370788	0.036432	109.989	164.724	124.889	113.548	91.5309	167.788	152.061	174.323
ENSECAG00000024828	PPP1R13L	196.411	0.507672	0.00370537	0.036432	230.821	162	199.594	242.409	250.461	146.467	169.097	170.436
ENSECAG00000015757	RPL26	19105.8	0.311263	0.00371466	0.0364693	21159.9	17051.7	20386.7	20153.2	22939.6	15751.6	16302.8	19100.7
ENSECAG00000005659	TPST1	425.306	-0.454986	0.00373075	0.0365933	358.775	491.838	434.442	320.986	320.896	502.954	455.251	517.309
ENSECAG00000024198	NA	837.388	-0.493273	0.00373328	0.0365933	695.203	979.574	843.153	688.398	554.058	1144.63	931.045	863.043
ENSECAG00000015391	IMPDH1	3675.07	-0.250737	0.00375359	0.036763	3357.02	3993.11	3371.36	3230.71	3468.99	3853.05	3915.14	4211.14
ENSECAG00000023416	F3	1286.93	0.320157	0.0037616	0.0368119	1429.22	1144.64	1333.98	1427.73	1525.95	1050.95	1243.29	1139.7
ENSECAG00000017896	PDLIM3	691.324	-0.355418	0.00377246	0.0368886	606.245	776.402	672.537	600.614	545.583	819.466	767.649	742.092
ENSECAG00000006913	NA	57463.7	0.362639	0.00381181	0.0372138	64648.3	50279	53235	68038.3	72671.6	46848.8	52488.8	51499.4
ENSECAG00000009239	TRIM37	1454.76	-0.510116	0.00381078	0.0372138	1199.95	1709.58	1589.64	1068.48	941.707	1849.83	1639.91	1638.99
ENSECAG00000017646	LLGL1	651.621	0.347478	0.00382592	0.0373218	730.069	573.174	662.602	785.394	742.209	582.068	538.564	598.891
ENSECAG00000010914	CHSY1	4758.67	0.297483	0.00383076	0.0373392	5246.58	4270.76	5380.19	5233.04	5126.52	4530.79	4522.82	3758.65
ENSECAG00000024566	PITPNM2	1295.39	0.28698	0.00384644	0.0374622	1423.69	1167.08	1430.16	1521.01	1319.91	1176.71	1169.02	1155.51
ENSECAG00000008093	TP53BP1	1311.11	-0.367893	0.00385265	0.037463	1144.52	1477.7	1324	1124.55	985.002	1558.82	1450.91	1423.36
ENSECAG00000022485	MRPS18B	2486.42	0.339886	0.00385065	0.037463	2778.08	2194.76	2454.21	2684	3196.04	2121.23	2289.28	2173.78
ENSECAG00000024719	NA	2944.66	-0.530984	0.00386041	0.0375085	2408.37	3480.94	3114.37	2371.87	1738.87	3743.96	3699.25	2999.62
ENSECAG00000011444	THOC5	2003.15	-0.249722	0.00386933	0.0375654	1830.2	2176.1	1876.09	1765.2	1849.3	2115.57	2228.94	2183.79
ENSECAG00000026908	PFDN6	1244.78	0.461443	0.00387896	0.037629	1442.75	1046.81	1164.65	1395.46	1768.13	945.766	1018.52	1176.15
ENSECAG00000018525	HDAC8	344.431	0.42007	0.00391999	0.0379968	394.304	294.559	369.139	369.9	443.872	272.218	315.149	296.309
ENSECAG00000000319	SRP14	8046.99	0.217166	0.00392728	0.0380374	8652.01	7441.98	8504.9	8693.23	8757.89	7322.68	7325.64	7677.61
ENSECAG00000016309	ZFYVE21	862.558	0.313795	0.00394446	0.0381433	956.547	768.568	907.395	977.443	984.802	716.8	767.427	821.479
ENSECAG00000023886	RPA1	2397.08	-0.271939	0.00394412	0.0381433	2171.33	2622.83	2206.79	2219.69	2087.52	2816.46	2582.51	2469.51
ENSECAG00000004556	BCL6	1507.44	0.306564	0.00396269	0.0382288	1667.17	1347.72	1480.29	1756.04	1765.17	1327.69	1362.49	1352.98
ENSECAG00000016147	MYH10	1523.39	-0.340033	0.00396217	0.0382288	1344.87	1701.9	1507.2	1203.85	1323.56	1721.77	1573.55	1810.38
ENSECAG00000021746	SHROOM1	112.567	0.810675	0.00395782	0.0382288	143.434	81.7	100.72	129.016	200.567	68.3273	95.2041	81.5687
ENSECAG00000018875	NA	8354.31	0.34703	0.00399962	0.0385547	9355.1	7353.51	8806.13	8867.32	10391.9	6464.49	7280.15	8315.89
ENSECAG00000020001	RMND5A	300.179	0.424783	0.00400291	0.038556	344.275	256.083	334.25	378.635	319.94	264.581	234.002	269.665
ENSECAG00000012829	HDLBP	27418.2	-0.262341	0.00401268	0.0385589	24932.3	29904.1	26911.4	24933.9	22951.7	29514.5	29174	31023.9
ENSECAG00000017585	C1orf43	1290.23	0.318547	0.0040126	0.0385589	1431.93	1148.53	1276.67	1554.5	1464.61	1187.01	1157.98	1100.6
ENSECAG00000022269	CLK3	3451.78	0.32765	0.00401124	0.0385589	3842.6	3060.97	3403.67	3777.76	4346.36	2909.13	3029.35	3244.43
ENSECAG00000015165	TMED9	7283.22	-0.31369	0.00402554	0.0386521	6495.03	8071.41	5665.57	6667.86	7151.67	7689.09	8051.36	8473.79
ENSECAG00000021040	CDC42BPB	4112.4	-0.317751	0.00404315	0.0387907	3661.19	4563.6	3998.23	3845.43	3139.9	4506.95	4620.99	4562.87
ENSECAG00000017587	ZRANB1	1338.65	0.278719	0.00407396	0.0390557	1467.82	1209.48	1382.69	1528.37	1492.41	1239.32	1156.25	1232.88
ENSECAG00000013759	ARHGEF2	5448.63	-0.229395	0.00408512	0.0391184	5016.22	5881.04	5248.29	4992.72	4807.64	5891.27	5878.4	5873.44
ENSECAG00000019861	CCDC80	7364.23	0.519692	0.0040869	0.0391184	8676.84	6051.62	6057	8943.76	11029.8	5546.01	5968.89	6639.96
ENSECAG00000011173	PPP2CB	3343.56	-0.279311	0.00409548	0.0391698	3020.22	3666.91	3021.99	3118.01	2920.66	3915.45	3754.3	3330.96
ENSECAG00000024820	PHF20	910.112	-0.379007	0.00410145	0.0391963	791.04	1029.18	932.03	752.224	688.866	1055.89	1010.31	1021.36
ENSECAG00000006788	PCSK5	1103.71	0.301417	0.00412175	0.0393595	1218.55	988.866	1117.12	1225.44	1313.1	1010.47	986.661	969.47
ENSECAG00000013903	NA	148.133	0.589548	0.00412934	0.0394011	178.169	118.097	147.453	212.301	174.753	121.322	106.799	126.17
ENSECAG00000008431	HOXA9	428.48	0.4653	0.00415644	0.0396288	497.71	359.25	460.493	476.796	555.841	333.328	312.491	431.933
ENSECAG00000006287	PARP11	255.229	0.4724	0.0041754	0.0397167	296.832	213.627	296.743	293.714	300.038	239.883	175.414	225.583
ENSECAG00000008351	MMP14	41195.3	-0.20276	0.00417428	0.0397167	38305.3	44085.4	38991.8	38330.1	37593.8	43383.5	44439.7	44433
ENSECAG00000023874	SPINT1	374.242	-0.473755	0.004171	0.0397167	313.418	435.067	356.935	336.41	246.908	429.606	406.218	469.377
ENSECAG00000019453	H6PD	382.795	-0.527226	0.00419894	0.0399096	313.325	452.265	405.64	259.527	274.807	490.635	448.572	417.587
ENSECAG00000005750	ZNF664	148.696	0.56232	0.00420364	0.0399223	176.872	120.521	184.706	173.446	172.465	136.585	126.025	98.9519
ENSECAG00000019129	FOXM1	141.583	-0.625191	0.00420682	0.0399223	111.261	171.905	134.438	85.7159	113.629	193.72	156.959	165.037
ENSECAG00000005519	HOXA7	222.442	-0.503886	0.00422545	0.040068	184.259	260.626	194.296	181.358	177.123	217.19	266.973	297.715
ENSECAG00000019925	GCC1	1067.33	-0.335387	0.00424503	0.0401967	943.328	1191.33	1046.17	889.677	894.141	1283.2	1187.45	1103.32
ENSECAG00000022228	KLC4	964.663	0.414154	0.00424559	0.0401967	1102.44	826.886	889.961	1114.13	1303.23	818.178	811.145	851.334
ENSECAG00000004476	MOCS3	610.184	0.413538	0.00425104	0.0402171	697.012	523.355	584.733	710.05	796.254	494.318	570.765	504.981
ENSECAG00000007742	SLC5A6	1466.13	-0.321234	0.00428902	0.040545	1303.13	1629.14	1434.87	1165.62	1308.89	1682.2	1677.24	1527.98
ENSECAG00000023602	HECTD4	381.884	-0.522317	0.00429749	0.0405623	313.229	450.539	389.152	281.382	269.152	530.138	407.755	413.722
ENSECAG00000024460	PIGC	636.15	-0.327569	0.00429723	0.0405623	564.342	707.959	534.617	592.246	566.162	663.748	746.954	713.175
ENSECAG00000019691	LTBP1	6434.13	-0.263988	0.00431047	0.0406535	5846.97	7021.29	6416.38	5629.99	5494.55	6981.87	7007.38	7074.63
ENSECAG00000011711	SUSD6	134.505	-0.640998	0.00431879	0.0407006	104.985	164.025	122.65	115.905	76.3992	180.693	150.253	161.131
ENSECAG00000005837	IRGC	22.6303	1.33388	0.00432435	0.0407215	32.2899	12.9706	28.0707	40.9837	27.8152	18.143	11.1463	9.62261
ENSECAG00000014384	AURKB	411.686	-0.439109	0.0043418	0.040823	349.751	473.622	326.424	304.688	418.14	441.879	481.722	497.265
ENSECAG00000018104	IGFBP3	9491.71	-0.332507	0.00434103	0.040823	8402.12	10581.3	9548.06	8358.45	7299.86	10938.6	10981.6	9823.71
ENSECAG00000008754	NAA25	1202.54	-0.347975	0.00435139	0.0408816	1058.13	1346.94	1205.29	1051.81	917.291	1365.99	1300.93	1373.91
ENSECAG00000018726	PACC1	257.649	0.556395	0.00436177	0.0409477	307.271	208.027	277.951	305.663	338.198	157.177	214.004	252.9
ENSECAG00000009365	IFT88	364.937	0.389752	0.00439919	0.0412673	414.165	315.709	417.677	387.667	437.151	331.02	285.536	330.573
ENSECAG00000009162	NA	9063.56	0.325122	0.00442684	0.0414948	10081	8046.17	8575.81	10727.1	10939.9	7613.98	8172.27	8352.26
ENSECAG00000000257	CNNM1	34.5693	-1.18465	0.00445622	0.0417077	21.0819	48.0567	19.562	30.9264	12.7574	40.0535	61.7478	42.3686
ENSECAG00000010648	GPR143	10.7455	2.06303	0.00445638	0.0417077	17.3066	4.18448	11.8609	26.1531	13.9057	2.01847	7.09448	3.44051
ENSECAG00000024394	SLC6A17	584.834	-0.362787	0.00446374	0.0417447	511.576	658.092	584.183	483.292	467.253	657.656	652.173	664.446
ENSECAG00000009525	TXNDC12	1098.94	0.402567	0.00447168	0.041787	1251.66	946.22	1039.89	1232.24	1482.84	885.062	958.36	995.236
ENSECAG00000018657	BSCL2	2803.82	0.306606	0.00448144	0.0418214	3101.41	2506.22	2840.24	3157.76	3306.23	2305.15	2473.79	2739.72
ENSECAG00000025134	RMC1	2900.19	-0.230311	0.00448221	0.0418214	2669.08	3131.29	2622.6	2707.87	2676.77	3073.51	3230.14	3090.23
ENSECAG00000011250	NTAQ1	319.568	0.3818	0.00451569	0.0421016	361.758	277.379	377.512	345.511	362.249	265.324	279.353	287.459
ENSECAG00000004691	PDCD6IP	7637.68	0.229337	0.00453386	0.0422388	8243.13	7032.23	8139.62	8625	7964.77	7257.86	7004.46	6834.37
ENSECAG00000004590	TIPIN	746.146	-0.362587	0.00455538	0.0424064	653.091	839.201	631.121	576.719	751.434	838.452	815.892	863.258
ENSECAG00000023280	FADS1	821.238	-0.379962	0.00455878	0.0424064	713.547	928.929	818.952	720.225	601.465	887.532	968.803	930.453
ENSECAG00000007912	HMGN4	120.473	-0.614873	0.00457049	0.0424829	95.0216	145.924	116.932	86.8536	81.279	154.499	144.589	138.683
ENSECAG00000004025	YPEL5	1287.6	0.36813	0.00459368	0.0426661	1451.28	1123.91	1214.46	1655.77	1483.62	1131.01	1078.18	1162.54
ENSECAG00000000700	EPRS1	13103.3	-0.256653	0.00460965	0.0427819	11940.9	14265.7	13042.9	11372.1	11407.5	13968.1	14166.1	14662.9
ENSECAG00000024784	ING4	187.408	0.583329	0.00461604	0.0428087	224.961	149.855	166.497	242.126	266.259	149.934	144.15	155.48
ENSECAG00000014248	SCAF4	2320.55	-0.243687	0.00461987	0.0428117	2125.38	2515.72	2076.45	2155.22	2144.47	2402.39	2546.71	2598.06
ENSECAG00000019879	ISCU	1758.79	0.319833	0.00464812	0.0430409	1953.46	1564.13	1815.29	1874.73	2170.37	1429.78	1613.5	1649.1
ENSECAG00000000916	BAHD1	390.703	-0.419663	0.0046819	0.0433209	333.965	447.442	390.581	316.786	294.528	461.39	458.675	422.26
ENSECAG00000008809	OAS3	93.7524	-1.22255	0.00468852	0.0433493	56.1676	131.337	108.66	36.648	23.1948	146.219	104.265	143.527
ENSECAG00000014787	RCAN1	397.152	0.448145	0.00470759	0.0434927	458.125	336.18	381.556	473.149	519.669	370.044	334.213	304.283
ENSECAG00000023347	NA	343.493	0.418666	0.00472041	0.0435783	392.778	294.208	378.582	352.991	446.761	309.579	299.095	273.948
ENSECAG00000013135	PLS3	5403.19	-0.480223	0.0047392	0.0437186	4511.63	6294.75	5781.2	4163.25	3590.43	7026.85	6494.31	5363.08
ENSECAG00000013126	WFS1	1202.86	-0.295609	0.00474715	0.0437266	1079.93	1325.78	1177.55	1068.47	993.777	1349.63	1296.98	1330.73
ENSECAG00000014271	AKR1B1	6787.48	-0.315171	0.00474722	0.0437266	6049.33	7525.63	5359.14	5917.69	6871.17	7116.6	7774.44	7685.84
ENSECAG00000021177	CDK2	565.597	-0.353787	0.00475164	0.0437344	496.601	634.593	529.3	436.851	523.653	610.973	650.896	641.91
ENSECAG00000007147	CAPRIN1	12035	-0.244381	0.00476095	0.0437871	11017.6	13052.5	11720.5	10857.7	10474.6	13570.4	13109.4	12477.6
ENSECAG00000017371	SMTN	965.981	0.36904	0.00476634	0.0438038	1089.59	842.377	994.73	1064.49	1209.54	758.589	815.979	952.564
ENSECAG00000011668	SLC30A3	6.50526	-2.92147	0.00480165	0.0440461	1.51895	11.4916	0	3.40101	1.15584	14.1017	12.1326	8.24052
ENSECAG00000017711	KIAA0100	827.171	-0.444629	0.00480713	0.0440461	700.497	953.846	850.529	708.078	542.883	989.322	936.993	935.223
ENSECAG00000021909	TEDC1	303.005	-0.441474	0.004799	0.0440461	256.995	349.015	300.077	224.278	246.63	354.378	331.972	360.694
ENSECAG00000022874	SCG5	370.926	0.58188	0.00480502	0.0440461	445.114	296.738	314.476	459.323	561.543	288.995	265.878	335.341
ENSECAG00000007573	DNAJC2	4962.66	0.427118	0.00481262	0.0440634	5692.53	4232.8	4536.55	5650.57	6890.48	3859.89	4103.47	4735.02
ENSECAG00000012304	ETFDH	1460.32	-0.347882	0.00482915	0.0441817	1285.18	1635.45	1469.48	1259.2	1126.87	1647.07	1528.36	1730.93
ENSECAG00000024082	ITGAX	1077.48	-0.413403	0.00483474	0.0441997	924.115	1230.84	1074.85	959.886	737.61	1285.69	1131.7	1275.13
ENSECAG00000012048	DBNL	1847	-0.374043	0.00484157	0.0442291	1608.76	2085.24	1938.96	1487.14	1400.19	2033.87	2093.13	2128.71
ENSECAG00000004790	NA	180.495	-0.557104	0.00485323	0.0443024	145.743	215.247	168.57	148.115	120.544	221.557	240.12	184.065
ENSECAG00000005014	UBAP2L	6533.29	-0.272418	0.00489297	0.0445665	5919.04	7147.55	5629.47	6147.44	5980.22	6628.93	7001.7	7812.01
ENSECAG00000010801	RNF40	2819.15	-0.22656	0.00489309	0.0445665	2598.36	3039.94	2648.04	2558.49	2588.54	2966.45	3068.24	3085.15
ENSECAG00000011236	PPA2	731.713	-0.304029	0.0048902	0.0445665	655.078	808.348	635.647	661.673	667.914	842.211	756.339	826.492
ENSECAG00000017842	ABCB1	8459.24	-0.309501	0.00490556	0.0446468	7555.07	9363.42	8566.24	7434.87	6664.09	9071.71	9739.72	9278.82
ENSECAG00000020188	CNN3	5504.04	0.281397	0.00491363	0.044687	6038.65	4969.43	5493.97	6285.83	6336.15	5160.09	5148.45	4599.74
ENSECAG00000007281	SAMD11	92.7547	0.635162	0.0049347	0.0447982	112.872	72.6377	101.785	127.853	108.977	77.3841	67.8601	72.6689
ENSECAG00000009323	NA	1630.99	0.32235	0.00493548	0.0447982	1813.21	1448.77	1659.5	1840.36	1939.78	1313.74	1438.31	1594.26
ENSECAG00000015791	PRIM2	555.793	-0.335418	0.00493686	0.0447982	491.156	620.429	485.016	472.683	515.769	624.596	659.603	577.088
ENSECAG00000014505	PTOV1	1971.65	0.266378	0.00494732	0.0448598	2153.88	1789.42	2071.99	2155.5	2234.14	1715.05	1737.19	1916.03
ENSECAG00000012171	ERGIC3	2578.79	0.280333	0.00495654	0.0449101	2829.37	2328.2	2684.89	2850.83	2952.4	2176.65	2270.51	2537.44
ENSECAG00000016942	NUDT14	367.664	0.399897	0.00498084	0.0450969	418.488	316.84	390.725	405.196	459.544	284.366	341.477	324.676
ENSECAG00000019809	CGAS	154.422	-0.503458	0.00499095	0.045155	127.656	181.189	124.248	120.914	137.805	188.984	183.635	170.948
ENSECAG00000019642	MRPL55	609.54	0.382136	0.00501182	0.0453103	690.242	528.838	683.41	662.89	724.427	443.582	568.905	574.027
ENSECAG00000007337	PDE8A	1418.97	0.269354	0.00502155	0.0453456	1550.89	1287.05	1583.61	1567.25	1501.8	1369.61	1223.93	1267.6
ENSECAG00000016947	UPF3B	1623.47	0.56233	0.00502315	0.0453456	1936.26	1310.67	1304.21	1980.12	2524.45	1138.04	1347.51	1446.46
ENSECAG00000009572	PLIN3	2007.26	0.32612	0.00504656	0.0454898	2233.95	1780.56	2007.76	2400.55	2293.55	1710.8	1651.72	1979.15
ENSECAG00000013658	EXOSC4	708.886	0.341232	0.00504604	0.0454898	792.944	624.828	772.109	765.19	841.532	561.337	627.521	685.625
ENSECAG00000012769	ERLEC1	4876.77	-0.277321	0.00507967	0.0457544	4410.22	5343.32	4437.42	4404.97	4388.27	5267.57	4858.21	5904.19
ENSECAG00000020433	TENM3	164.601	-0.597211	0.00509092	0.0458221	130.937	198.266	166.742	122.875	103.192	210.992	178.429	205.376
ENSECAG00000007797	SMARCB1	2480	0.301172	0.00509903	0.0458547	2738.44	2221.57	2496.73	2737.74	2980.85	2042.5	2281.21	2340.99
ENSECAG00000015368	PEX12	271.332	0.430963	0.00510205	0.0458547	311.597	231.066	274.232	315.334	345.226	242.859	222.047	228.293
ENSECAG00000018676	RAD52	242.455	0.422376	0.00510804	0.0458748	277.823	207.087	254.229	296.518	282.721	202.04	207.797	211.424
ENSECAG00000008098	TCF7	307.104	0.417075	0.00512304	0.045942	351.069	263.139	324.925	352.915	375.365	242.748	295.028	251.642
ENSECAG00000024524	NA	8.49695	2.80241	0.00512071	0.045942	14.8209	2.173	4.26929	15.7392	24.4542	0	5.11634	1.40266
ENSECAG00000015601	XPR1	1695.77	-0.421655	0.00512842	0.0459565	1449.21	1942.33	1687.44	1497.05	1163.14	2145.65	1981.25	1700.09
ENSECAG00000025265	NA	349.114	2.70412	0.00518464	0.0464262	605.355	92.8729	231.697	1440.7	143.668	81.028	92.3753	105.215
ENSECAG00000021364	ST3GAL1	514.751	-0.632052	0.00518943	0.0464351	403.468	626.034	572.81	368.902	268.692	666.536	646.113	565.453
ENSECAG00000022080	LAMTOR1	1802.89	0.293235	0.0052269	0.0467362	1985.99	1619.8	1848.07	1951.01	2158.88	1506.98	1654.83	1697.6
ENSECAG00000001075	TMEM179B	966.643	0.298832	0.00523969	0.0468163	1066.45	866.833	1005.7	1048.79	1144.87	826.778	913.848	859.874
ENSECAG00000003636	ERAP1	149.202	-0.619961	0.00524695	0.0468469	117.462	180.942	149.83	115.583	86.9735	175.404	194.383	173.039
ENSECAG00000020462	GSTP1	6086.67	-0.276864	0.0052542	0.0468774	5504.78	6668.56	6001.78	5204.98	5307.58	6397.6	6433.28	7174.81
ENSECAG00000007513	HSPA9	15154.7	-0.226173	0.00526855	0.0469369	13969.5	16339.9	14198.7	13816.6	13893.3	15325.2	16795.1	16899.4
ENSECAG00000012420	APEH	1632.07	0.242248	0.00526788	0.0469369	1768.75	1495.39	1731.36	1818.17	1756.71	1475.63	1521.86	1488.68
ENSECAG00000016783	NA	121.61	0.599578	0.0053039	0.0472175	146.782	96.4368	121.789	150.629	167.929	85.9072	98.9925	104.411
ENSECAG00000010744	ADSS2	2589.78	-0.372591	0.00531897	0.0473171	2256.6	2922.95	2576.34	2251.63	1941.84	3249.68	2942.89	2576.29
ENSECAG00000015828	KLHL12	851.417	-0.3566	0.00533418	0.0474179	746.283	956.551	822.246	774.307	642.298	993.469	991.495	884.689
ENSECAG00000016378	ABCB6	4335.34	-0.260454	0.00534677	0.0474608	3945.76	4724.91	3937.71	4068.01	3831.56	4506.37	4519.26	5149.11
ENSECAG00000020521	SUPT6H	6360.76	-0.241747	0.00534341	0.0474608	5829.3	6892.21	5994.99	6056.29	5436.63	6670.92	6874.64	7131.06
ENSECAG00000023223	SIRT2	331.08	-0.379397	0.00535733	0.0475201	287.907	374.253	297.867	300.565	265.289	372.415	359.944	390.402
ENSECAG00000023844	LAMA2	224.556	-0.568271	0.00537721	0.0476618	180.961	268.151	239.152	159.008	144.724	255.424	270.983	278.045
ENSECAG00000011758	SDHB	2687.81	0.310123	0.00538133	0.0476637	2976	2399.63	2703.06	2859.69	3365.26	2261.15	2445.99	2491.74
ENSECAG00000022698	CEP162	123.952	-0.566281	0.00540857	0.0478704	99.9541	147.95	112.028	103.165	84.6695	142.076	146.759	155.015
ENSECAG00000004043	SOCS4	611.202	-0.396398	0.0054256	0.0479864	527.222	695.182	590.227	523.154	468.285	766.082	713.223	606.241
ENSECAG00000006951	NA	656.361	0.44314	0.00543418	0.0479928	756.825	555.898	618.84	769.26	882.375	478.773	580.362	608.558
ENSECAG00000011471	AXL	15662.4	-0.537816	0.00543056	0.0479928	12775.9	18548.9	16586.8	11648.4	10092.4	22766.8	18572.1	14307.9
ENSECAG00000010158	PHLDB3	1027.67	0.311818	0.00543908	0.0480014	1138.52	916.817	1084.82	1074.04	1256.69	861.408	951.077	937.967
ENSECAG00000019982	NA	83.3477	0.6518	0.00545182	0.0480791	101.972	64.7234	92.2689	109.481	104.166	67.8726	57.9861	68.3113
ENSECAG00000012317	COX6B1	5368.19	0.279318	0.00546813	0.0481607	5886.98	4849.4	5471.4	5750.81	6438.73	4619.89	4737.58	5190.74
ENSECAG00000019931	GPR161	114.918	-0.60579	0.00546896	0.0481607	91.021	138.815	97.2875	92.3189	83.4565	164.093	122.586	129.765
ENSECAG00000020582	RBKS	214.465	-0.457054	0.00549728	0.0483753	180.628	248.301	192.591	194.049	155.244	250.836	253.46	240.607
ENSECAG00000015319	NUP37	391.765	-0.373612	0.00551996	0.0485399	341.396	442.134	322.407	379.748	322.033	457.697	420.817	447.887
ENSECAG00000000384	ERP29	4340.2	-0.316685	0.00553058	0.0485983	3866.6	4813.8	3655.11	3897.39	4047.3	4418.18	4491.27	5531.94
ENSECAG00000017933	FCHSD1	282.502	0.395692	0.00553665	0.0485996	321.096	243.909	312.948	301.38	348.958	243.197	241.054	247.477
ENSECAG00000023326	TMEM175	242.013	-0.428495	0.00553867	0.0485996	206.502	277.524	207.304	215.177	197.026	250.964	286.761	294.849
ENSECAG00000016328	ADAMTS2	527.858	0.36818	0.00554289	0.0486017	595.443	460.273	540.16	604.816	641.352	444.568	427.169	509.08
ENSECAG00000019669	KDM1A	4544.22	0.251816	0.00554715	0.0486042	4940.07	4148.37	4529.54	5122.34	5168.32	4048.52	4197.34	4199.26
ENSECAG00000011689	SLBP	670.559	-0.348821	0.00555734	0.0486237	589.648	751.47	643.918	530.131	594.896	713.735	817.832	722.842
ENSECAG00000019557	LDLR	8527.47	-0.318598	0.00555635	0.0486237	7589.69	9465.25	8745.19	7314.46	6709.43	9564.9	8990.81	9840.04
ENSECAG00000024129	SLC4A1AP	2279.57	0.293194	0.00556812	0.0486832	2511.22	2047.92	2338.8	2545.42	2649.43	1901.88	1993.86	2248.01
ENSECAG00000021283	PEF1	980.731	0.414972	0.00557262	0.0486877	1120.8	840.666	895.401	1208.53	1258.46	782.42	933.794	805.783
ENSECAG00000013490	ZDHHC9	634.218	0.336638	0.0056073	0.0489208	707.531	560.906	657.126	771.41	694.058	567.724	592.981	522.012
ENSECAG00000014234	NKG7	817.698	0.307873	0.00560417	0.0489208	905.119	730.277	908.163	890.499	916.694	661.764	746.825	782.244
ENSECAG00000020051	CD82	775.144	-0.31788	0.00563286	0.0491088	690.654	859.634	650.718	710.276	710.967	824.732	815.786	938.384
ENSECAG00000016068	RAE1	1233.85	0.353015	0.00564266	0.0491591	1384.32	1083.37	1188.44	1356.71	1607.82	1069.46	1072.85	1107.78
ENSECAG00000015746	SMC1B	50.6371	-1.03866	0.00566044	0.0492788	33.1442	68.13	35.872	18.3276	45.2329	51.0594	87.054	66.2765
ENSECAG00000009168	GADD45B	770.793	1.4345	0.00568005	0.0493755	1125.26	416.321	501.35	1042.11	1832.33	405.191	454.933	388.838
ENSECAG00000014240	IFT46	1253.78	0.305449	0.00567818	0.0493755	1386.61	1120.94	1309.97	1371.12	1478.76	1018.59	1136	1208.22
ENSECAG00000016077	NNT	2930.07	-0.341531	0.00568366	0.0493755	2584.33	3275.8	2865.25	2683.01	2204.74	3519.09	3323.16	2985.16
ENSECAG00000012543	SKI	1944.31	0.321232	0.00571045	0.0495731	2159.33	1729.29	2305.79	2284.96	1887.24	1850.54	1736.2	1601.12
ENSECAG00000007432	PTGDR	42.1845	0.9524	0.00572487	0.0496277	55.6408	28.7282	68.6784	58.8649	39.3789	29.4093	26.3704	30.405
ENSECAG00000017911	PDCD10	1087.34	0.264434	0.00572171	0.0496277	1186.99	987.693	1170.07	1156.91	1233.97	991.167	959.357	1012.56
ENSECAG00000011296	SLC9A1	1697.61	-0.261423	0.00575686	0.0498697	1544.23	1850.99	1548.64	1643.74	1440.32	1872.83	1820.25	1859.91
ENSECAG00000010001	MAPKAPK5	1062.52	0.287623	0.00576597	0.0499132	1168.38	956.655	1158.76	1137.42	1208.96	877.877	999.941	992.146
