# Supplementary material for: miRNA-214-3p stimulates carcinogen-induced mammary epithelial cell apoptosis in mammary cancer-resistant species
Source: Commun Biol. 2023 Oct 3;6:1006. doi: 10.1038/s42003-023-05370-4 (PMC10547694; doi:10.1038/s42003-023-05370-4)
Supplement: Supplementary file 6 — Supplementary data 3 [file 42003_2023_5370_MOESM6_ESM.xlsx]

## Sheet: Figure 1 Graphed Values
Figure 1
a)	MTT assays canine and equine MDECs
	Canine MDEC			Equine MDEC
	No Treatment	DMBA	DMSO	No Treatment	DMBA	DMSO
	100	109.073	116.583	100	55.8493	99.1408
	100	87.0617	122.551	100	82.4318	111.249
	100	89.6774	101.567	100	71.9393	116.063
c)	Normalized counts from miRNAseq
	miR-183-5p			miR-214-3p			miR-16-1-5p			miR-27a-3p
	Canine	Equine		Canine	Equine		Canine	Equine		Canine	Equine
	971.427	43.949		6238.13	5072.23		162378	225871		10460.3	12257.5
	1195.48	90.6456		7585.03	3348.48		139254	184565		10819.1	16785.7
	765.256	214.967		8194.13	3906.61		176131	254189		10649.8	13681
d)	qRT-PCR validation of miRNAseq
	miR-183-5p			miR-214-3p			miR-16-1-5p			miR-27a-3p
	Canine	Equine		Canine	Equine		Canine	Equine		Canine	Equine
	0.62	0.02		0.96	0.16		0.91	0.61		0.99	0.4
	0.98	0.02		0.93	0.41		0.71	0.37		0.81	0.53
	1.64	0.03		1.12	0.32		1.54	0.83		1.25	0.52

## Sheet: Figure 1a) MTT
Absorbance Data from Tecan Plate Reader
Experiment 1
Measurement count: 1 Filter: 570-Filter 690
	1	2	3	4	5	6	7	8	9
A	0.502	0.555	0.499	0.281	0.267	0.286	0.479	0.498	0.499	Equine 1
B	0.726	0.738	0.662	0.561	0.569	0.559	0.801	0.784	0.798	Equine 2
C	0.513	0.602	0.6	0.435	0.482	0.452	0.841	0.869	0.856	Equine 3
D	0.662	0.636	0.625	0.775	0.761	0.787	0.657	0.668	0.632	Canine 1
E	0.544	0.563	0.541	0.449	0.429	0.438	0.612	0.602	0.598	Canine 2
F	0.786	0.789	0.804	0.537	0.509	0.519	0.734	0.682	0.788	Canine 3
	No Treatment			DMBA			DMSO
Experiment 2
Measurement count: 1 Filter: 570-Filter 690
	1	2	3	4	5	6	7	8	9
A	0.536	0.569	0.559	0.285	0.274	0.289	0.492	0.519	0.515	Equine 1
B	0.764	0.725	0.692	0.586	0.597	0.587	0.787	0.762	0.76	Equine 2
C	0.599	0.685	0.708	0.554	0.538	0.562	0.815	0.787	0.796	Equine 3
D	0.74	0.748	0.721	0.712	0.693	0.691	0.816	0.808	0.798	Canine 1
E	0.583	0.531	0.588	0.483	0.471	0.491	0.699	0.706	0.729	Canine 2
F	0.699	0.681	0.748	0.827	0.805	0.819	0.685	0.672	0.689	Canine 3
	No Treatment			DMBA			DMSO
Experiment 3
Measurement count: 1 Filter: 570-Filter 690
	1	2	3	4	5	6	7	8	9
A	0.465	0.452	0.401	0.279	0.289	0.283	0.49	0.504	0.502	Equine 1
B	0.664	0.691	0.603	0.563	0.584	0.561	0.769	0.763	0.752	Equine 2
C	0.794	0.784	0.84	0.459	0.455	0.471	0.729	0.719	0.699	Equine 3
D	0.622	0.609	0.591	0.689	0.703	0.681	0.856	0.847	0.86	Canine 1
E	0.549	0.528	0.536	0.528	0.501	0.532	0.704	0.711	0.721	Canine 2
F	0.662	0.677	0.666	0.608	0.617	0.597	0.787	0.793	0.784	Canine 3
	No Treatment			DMBA			DMSO

## Sheet: Figure 1b,c) mirRNASeq
miRNASeq Data
The miRNA sequencing data are accessible through GEOSeries # GSE126424 (https://www.ncbi.nlm.nih.gov/geo/query/acc.cgi?acc=GSE126424).

## Sheet: Figure 1d) qRT-PCR
qRT-PCR Data from ABI 7500 and QS3 Thermalcyclers
214-3p							183-5p, 16-1-5p, 271-3p
Block Type	96fast						Chemistry	TAQMAN
Chemistry	TAQMAN						Date Created	2022-02-11 15:01:00 PM EST
Experiment File Name	D:\Users\INSTR-USER\Desktop\BH_VDW_0243.eds						Experiment Barcode
Experiment Run End Time	2019-06-19 18:39:12 PM EDT						Experiment Comment
Instrument Type	sds7500fast						Experiment File Name	K:\Baker\Equipment - User Data\VdW QS3\Becky_Sonia\BH_VdW_0315.eds
Passive Reference	ROX						Experiment Name	BH_VdW_0315
							Experiment Run End Time	2022-02-11 22:57:05 PM EST
Well Position	Sample Name	Target Name	Cт	Cт Mean	Cт SD		Experiment Type	Comparative Cт (ΔΔCт)
A1	Canine 1	MicroRNA214	21.6858	21.82	0.230697		Instrument Name	272312546
A2	Canine 1	MicroRNA214	21.6877	21.82	0.230697		Instrument Serial Number	272312546
A3	Canine 1	MicroRNA214	22.0863	21.82	0.230697		Instrument Type	QuantStudio™ 3 System
B1	Canine 2	MicroRNA214	21.875	21.8714	0.00735208		Passive Reference	ROX
B2	Canine 2	MicroRNA214	21.8763	21.8714	0.00735208		Post-read Stage/Step
B3	Canine 2	MicroRNA214	21.863	21.8714	0.00735208		Pre-read Stage/Step
C1	Canine 3	MicroRNA214	21.5436	21.5989	0.100976		Quantification Cycle Method	Ct
C2	Canine 3	MicroRNA214	21.5375	21.5989	0.100976		Signal Smoothing On	true
C3	Canine 3	MicroRNA214	21.7154	21.5989	0.100976		Stage/ Cycle where Ct Analysis is performed	Stage2, Step2
D1	Equine 1	MicroRNA214	24.3757	24.408	0.180146		User Name
D2	Equine 1	MicroRNA214	24.6021	24.408	0.180146
D3	Equine 1	MicroRNA214	24.2462	24.408	0.180146		Well Position	Sample Name	Target Name	CT	Ct Mean	Ct SD
E1	Equine 2	MicroRNA214	22.9799	23.0467	0.0740801		A1	Equine 1	183	38.0658	37.8315	0.331397
E2	Equine 2	MicroRNA214	23.1264	23.0467	0.0740801		A2	Equine 1	183	Undetermined	37.8315	0.331397
E3	Equine 2	MicroRNA214	23.0338	23.0467	0.0740801		A3	Equine 1	183	37.5971	37.8315	0.331397
F1	Equine 3	MicroRNA214	23.299	23.3871	0.0879337		A4	Equine 1	16	35.317	34.631	1.06885
F2	Equine 3	MicroRNA214	23.4748	23.3871	0.0879337		A5	Equine 1	16	35.1765	34.631	1.06885
F3	Equine 3	MicroRNA214	23.3877	23.3871	0.0879337		A6	Equine 1	16	33.3994	34.631	1.06885
G1	NTC	MicroRNA214	Undetermined				A7	Equine 1	27	30.1549	30.026	0.112812
G2	NTC	MicroRNA214	Undetermined				A8	Equine 1	27	29.9453	30.026	0.112812
G3	NTC	MicroRNA214	Undetermined				A9	Equine 1	27	29.9777	30.026	0.112812
							B1	Equine 2	183	38.2475	37.9381	1.04163
							B2	Equine 2	183	36.7768	37.9381	1.04163
							B3	Equine 2	183	38.7899	37.9381	1.04163
							B4	Equine 2	16	35.2788	35.3424	0.150136
							B5	Equine 2	16	35.2346	35.3424	0.150136
							B6	Equine 2	16	35.5139	35.3424	0.150136
							B7	Equine 2	27	29.6097	29.6011	0.184972
							B8	Equine 2	27	29.412	29.6011	0.184972
							B9	Equine 2	27	29.7817	29.6011	0.184972
							C1	Equine 3	183	39.0288	37.3973	1.4888
							C2	Equine 3	183	37.051	37.3973	1.4888
							C3	Equine 3	183	36.1122	37.3973	1.4888
							C4	Equine 3	16	34.7804	34.2005	0.656479
							C5	Equine 3	16	34.3332	34.2005	0.656479
							C6	Equine 3	16	33.4878	34.2005	0.656479
							C7	Equine 3	27	29.3988	29.6363	0.275324
							C8	Equine 3	27	29.5719	29.6363	0.275324
							C9	Equine 3	27	29.9381	29.6363	0.275324
							D1	Canine 1	183	32.6999	32.7949	0.0828838
							D2	Canine 1	183	32.8524	32.7949	0.0828838
							D3	Canine 1	183	32.8323	32.7949	0.0828838
							D4	Canine 1	16	33.883	34.0659	0.452716
							D5	Canine 1	16	33.7332	34.0659	0.452716
							D6	Canine 1	16	34.5814	34.0659	0.452716
							D7	Canine 1	27	28.875	28.7081	0.177882
							D8	Canine 1	27	28.7284	28.7081	0.177882
							D9	Canine 1	27	28.521	28.7081	0.177882
							E1	Canine 2	183	32.5155	32.1376	0.386995
							E2	Canine 2	183	31.7421	32.1376	0.386995
							E3	Canine 2	183	32.1551	32.1376	0.386995
							E4	Canine 2	16	35.6254	34.4148	1.06148
							E5	Canine 2	16	33.9757	34.4148	1.06148
							E6	Canine 2	16	33.6434	34.4148	1.06148
							E7	Canine 2	27	29.0076	29.0052	0.0995294
							E8	Canine 2	27	29.1035	29.0052	0.0995294
							E9	Canine 2	27	28.9044	29.0052	0.0995294
							F1	Canine 3	183	31.21	31.3971	0.163669
							F2	Canine 3	183	31.5139	31.3971	0.163669
							F3	Canine 3	183	31.4673	31.3971	0.163669
							F4	Canine 3	16	33.189	33.3008	0.139691
							F5	Canine 3	16	33.256	33.3008	0.139691
							F6	Canine 3	16	33.4574	33.3008	0.139691
							F7	Canine 3	27	28.2709	28.3784	0.0931987
							F8	Canine 3	27	28.4372	28.3784	0.0931987
							F9	Canine 3	27	28.427	28.3784	0.0931987
							G1	NTC	183	Undetermined
							G2	NTC	183	Undetermined
							G3	NTC	183	Undetermined
							G4	NTC	16	Undetermined
							G5	NTC	16	Undetermined
							G6	NTC	16	Undetermined
							G7	NTC	27	Undetermined
							G8	NTC	27	Undetermined
							G9	NTC	27	Undetermined

## Sheet: Figure 2 Graphed Values
Figure 2
a)	MTT assays miR-214 mimic
	Control			miR-214 Mimic			Negative Mimic
	No Treatment	DMBA	DMSO	No Treatment	DMBA	DMSO	No Treatment	DMBA	DMSO
	100	66.1158	109.924	100	75.4748	108.556	100	39.8184	97.7962
	100	66.3435	101.247	100	95.1364	97.0664	100	54.3654	102.88
	100	37.6725	78.4269	100	75.2764	70.4743	100	39.7711	82.1202
b)	Caspase activity miR-214 mimic
	Control			miR-214 Mimic			Negative Mimic
	No Treatment	DMBA	DMSO	No Treatment	DMBA	DMSO	No Treatment	DMBA	DMSO
	100	169.698	96.6107	100	98.4637	104.495	100	178.033	79.9257
	100	170.167	97.5556	100	86.3577	88.3951	100	177.446	87.8482
	100	196.491	145.436	100	93.1307	105.161	100	230.138	150.486
c)	% Caspase-3 positive cells miR-214 mimic
	Control			miR-214 Mimic			Negative Mimic
	No Treatment	DMBA	DMSO	No Treatment	DMBA	DMSO	No Treatment	DMBA	DMSO
	0	7.86	0	5.02	0.87	3.35	0	8.83	0
	0.08	12.85	0.32	0.1	0.69	0.2	0.08	5.47	0.52
	0.36	22.83	0.06	0.16	0.76	0.23	0.16	6.61	0.92

## Sheet: Figure 2a) MTT
Absorbance Data from Tecan Plate Reader
Experiment 1
Measurement count: 1 Filter: 570-Filter 690
Plate 1	1	2	3	4	5	6	7	8	9			Plate 2	1	2	3	4	5	6	7	8	9
A	0.808	0.798	0.814	0.443	0.445	0.439	0.842	0.839	0.837	Equine 1 Control		A	0.982	0.98	0.975	0.464	0.461	0.456	0.755	0.764	0.762	Equine 3 Control
B	0.465	0.472	0.474	0.358	0.354	0.359	0.428	0.428	0.429	Equine 1 miR-214 Mimic		B	0.475	0.478	0.473	0.439	0.437	0.44	0.537	0.534	0.543	Equine 3 miR-214 Mimic
C	0.438	0.43	0.429	0.251	0.253	0.254	0.438	0.433	0.434	Equine 1 Negative Mimic		C	0.628	0.628	0.624	0.438	0.446	0.447	0.691	0.697	0.702	Equine 3 Negative Mimic
D	0.68	0.673	0.675	0.498	0.493	0.496	0.609	0.605	0.612	Equine 2 Control			No Treatment			DMBA			DMSO
E	0.386	0.372	0.384	0.487	0.489	0.48	0.423	0.428	0.425	Equine 2 miR-214 Mimic
F	0.514	0.516	0.52	0.328	0.331	0.323	0.497	0.498	0.491	Equine 2 Negative Mimic
	No Treatment			DMBA			DMSO
Experiment 2
Measurement count: 1 Filter: 570-Filter 690
Plate 1	1	2	3	4	5	6	7	8	9			Plate 2	1	2	3	4	5	6	7	8	9
A	0.757	0.749	0.751	0.522	0.517	0.518	0.866	0.862	0.867	Equine 1 Control		A	0.671	0.672	0.668	0.434	0.431	0.439	0.741	0.735	0.734	Equine 3 Control
B	0.485	0.489	0.482	0.399	0.399	0.408	0.447	0.448	0.442	Equine 1 miR-214 Mimic		B	0.483	0.484	0.487	0.392	0.399	0.395	0.498	0.499	0.499	Equine 3 miR-214 Mimic
C	0.469	0.47	0.479	0.309	0.305	0.306	0.381	0.377	0.382	Equine 1 Negative Mimic		C	0.665	0.651	0.656	0.45	0.455	0.452	0.53	0.534	0.537	Equine 3 Negative Mimic
D	0.629	0.602	0.6	0.679	0.682	0.683	0.608	0.613	0.611	Equine 2 Control			No Treatment			DMBA			DMSO
E	0.519	0.518	0.525	0.565	0.564	0.561	0.59	0.585	0.587	Equine 2 miR-214 Mimic
F	0.495	0.495	0.49	0.314	0.311	0.312	0.487	0.486	0.489	Equine 2 Negative Mimic
	No Treatment			DMBA			DMSO
Experiment 3
Measurement count: 1 Filter: 570-Filter 690
Plate 1	1	2	3	4	5	6	7	8	9			Plate 2	1	2	3	4	5	6	7	8	9
A	0.799	0.794	0.795	0.43	0.433	0.428	0.803	0.798	0.801	Equine 1 Control		A	0.84	0.832	0.834	0.472	0.473	0.475	0.724	0.732	0.727	Equine 3 Control
B	0.479	0.484	0.482	0.397	0.403	0.023	0.436	0.439	0.434	Equine 1 miR-214 Mimic		B	0.418	0.419	0.423	0.408	0.405	0.407	0.516	0.509	0.506	Equine 3 miR-214 Mimic
C	0.423	0.425	0.419	0.295	0.289	0.287	0.429	0.43	0.424	Equine 1 Negative Mimic		C	0.614	0.613	0.61	0.449	0.447	0.451	0.626	0.625	0.625	Equine 3 Negative Mimic
D	0.687	0.683	0.682	0.491	0.492	0.486	0.627	0.634	0.629	Equine 2 Control			No Treatment			DMBA			DMSO
E	0.492	0.494	0.488	0.513	0.515	0.509	0.511	0.515	0.512	Equine 2 miR-214 Mimic
F	0.469	0.468	0.471	0.358	0.359	0.362	0.462	0.46	0.465	Equine 2 Negative Mimic
	No Treatment			DMBA			DMSO

## Sheet: Figure 2b) Casp Act
Flow Cytometry Data from BD LSR Fortessa X-20
Analyzed via FlowJo software
		Equine 1					Equine 2					Equine 3
	Depth	Name	Statistic	#Cells		Depth	Name	Statistic	#Cells		Depth	Name	Statistic	#Cells
Control No Treatment		Experiment_031 012723_Horse B_1.fcs		10000			Experiment_031 012723_Horse F_1.fcs		10000			Experiment_031 012723_Horse N_1.fcs		10000
	>	Mean : FITC_BB515-A = 24371.44140625	24371			>	Mean : FITC_BB515-A = 24381.828125	24382			>	Mean : FITC_BB515-A = 26930.03125	26930
Control DMBA		Experiment_031 012723_Horse B_2.fcs		10000			Experiment_031 012723_Horse F_2.fcs		10000			Experiment_031 012723_Horse N_2.fcs		10000
	>	Mean : FITC_BB515-A = 41357.375	41357			>	Mean : FITC_BB515-A = 41489.70703125	41490			>	Mean : FITC_BB515-A = 52914.76953125	52915
Control DMSO		Experiment_031 012723_Horse B_3.fcs		10000			Experiment_031 012723_Horse F_3.fcs		10000			Experiment_031 012723_Horse N_3.fcs		10000
	>	Mean : FITC_BB515-A = 23544.80859375	23545			>	Mean : FITC_BB515-A = 23785.9296875	23786			>	Mean : FITC_BB515-A = 39165.74609375	39166
miR-214 Mimic No Treatment		Experiment_031 012723_Horse B_4.fcs		10000			Experiment_031 012723_Horse F_4.fcs		10000			Experiment_031 012723_Horse N_4.fcs		10000
	>	Mean : FITC_BB515-A = 24540.404296875	24540			>	Mean : FITC_BB515-A = 31951.744140625	31952			>	Mean : FITC_BB515-A = 30731.162109375	30731
miR-214 Mimic DMBA		Experiment_031 012723_Horse B_5.fcs		10000			Experiment_031 012723_Horse F_5.fcs		10000			Experiment_031 012723_Horse N_5.fcs		10000
	>	Mean : FITC_BB515-A = 24162.580078125	24163			>	Mean : FITC_BB515-A = 27592.873046875	27593			>	Mean : FITC_BB515-A = 28620.134765625	28620
miR-214 Mimic DMSO		Experiment_031 012723_Horse B_6.fcs		10000			Experiment_031 012723_Horse F_6.fcs		10000			Experiment_031 012723_Horse N_6.fcs		10000
	>	Mean : FITC_BB515-A = 25643.302734375	25643			>	Mean : FITC_BB515-A = 28244.33984375	28244			>	Mean : FITC_BB515-A = 32316.580078125	32317
Negative Mimic No Treatment		Experiment_031 012723_Horse B_7.fcs		10000			Experiment_031 012723_Horse F_7.fcs		10000			Experiment_031 012723_Horse N_7.fcs		10000
	>	Mean : FITC_BB515-A = 26367.208984375	26367			>	Mean : FITC_BB515-A = 19889.751953125	19890			>	Mean : FITC_BB515-A = 18517.640625	18518
Negative Mimic DMBA		Experiment_031 012723_Horse B_8.fcs		10000			Experiment_031 012723_Horse F_8.fcs		10000			Experiment_031 012723_Horse N_8.fcs		10000
	>	Mean : FITC_BB515-A = 46941.76953125	46942			>	Mean : FITC_BB515-A = 35294.34765625	35294			>	Mean : FITC_BB515-A = 42617.49609375	42617
Negative Mimic DMSO		Experiment_031 012723_Horse B_9.fcs		10000			Experiment_031 012723_Horse F_9.fcs		10000			Experiment_031 012723_Horse N_9.fcs		10000
	>	Mean : FITC_BB515-A = 21074.11328125	21074				Mean : FITC_BB515-A = 17473.322265625	17473			>	Mean : FITC_BB515-A = 27867.203125	27867

## Sheet: Figure 2c) Casp Pos Cells 
Manual Cell Counts from Active Caspase-3 IHC
(each value represents average counts from 5 fields)
Experiment 1
Control			miR-214 Mimic			Negative Mimic
No Treatment	DMBA	DMSO	No Treatment	DMBA	DMSO	No Treatment	DMBA	DMSO
0.191571	2.1978	0	0.223214	1.22951	0	0	1.73913	0	Equine 1
0	2.54545	0	0	0.607903	0.687285	0.8	1.0101	0	Equine 2
0.381679	2.18978	0	0.306748	0.790514	1.36986	2.06897	0.909091	0.287356	Equine 3
Experiment 2
Control			miR-214 Mimic			Negative Mimic
No Treatment	DMBA	DMSO	No Treatment	DMBA	DMSO	No Treatment	DMBA	DMSO
0	2.933	0	1.00334	0.334448	0.227	0.480769	0.40404	0.254453	Equine 1
0	2.966	0.369686	0.740741	0.227273	1.075	0	0.43573	0.259067	Equine 2
1.58228	8.84	0.619835	0.851064	0	0.246	0	0.78329	0.23753	Equine 3
Experiment 3
Control			miR-214 Mimic			Negative Mimic
No Treatment	DMBA	DMSO	No Treatment	DMBA	DMSO	No Treatment	DMBA	DMSO
0.561798	3.00752	0	0	0	0.60241	0.581395	1.064	0	Equine 1
0.23753	0.769231	0	0.757576	0.628931	0.898204	1	0.511509	0	Equine 2
0.660066	2.58065	0	0.266667	0	0.928793	0	0.347	0.261097	Equine 3

## Sheet: Figure 3 Graphed Values
Figure 3
b)	Normalized counts from RNAseq
	MAPK1			NFKB1			UNC5A
	Negative mimic DMBA	miR-214 mimic DMBA		Negative mimic DMBA	miR-214 mimic DMBA		Negative mimic DMBA	miR-214 mimic DMBA
	1589.73	1241.44		1706.72	1423.54		250.419	199.899
	1522	997.156		1750.42	1307.04		201.45	127.102
	1304.01	884.281		1644.73	1207.21		282.314	106.694
c)	qRT-PCR validation of RNAseq
	MAPK1			NFKB1			UNC5A
	Negative mimic DMBA	miR-214 mimic DMBA		Negative mimic DMBA	miR-214 mimic DMBA		Negative mimic DMBA	miR-214 mimic DMBA
	1	0.148		1	0.203		1	0.776834
	1	0.291		1	0.422		1	0.710935
	1	0.769		1	0.575		1	0.83409

## Sheet: Figure 3 a,b) RNASeq
RNAseq data
The RNA sequencing data are accessible through GEOSeries #GSE189879 (https://www.ncbi.nlm.nih.gov/geo/query/acc.cgi?acc=GSE189879).

[truncated: 15 more sheets: Figure 3 c) qRT-PCR, Figure 4 Graphed Values, Figure 4 b) qRT-PCR, Figure 4 d) Luciferase Activity, Figure 5 Graphed Values, Figure 5 a,b,c,d(i) MTT, Figure 5 a,b,c,c(ii) Casp Act, Figure 6 Graphed Values, Figure 6 a,b,c) qRT-PCR, Suppl Figure 1 Graphed Values, Suppl Fig 1 a,b(i) qRT-PCR, Suppl Fig 1 a,b(ii),c MTT, Suppl Figure 3 Graphed values, Suppl Fig 3 a,b,c,d(i) qRT-PCR, Suppl Fig 3 a,b,c,d(ii) Western]
